# Supplementary material for: Transcriptional dysregulation in the cerebellum triggered by oligodendroglial α-synucleinopathy: insights from a transgenic mouse into the early disease mechanisms of MSA
Source: J Neural Transm (Vienna). 2025 Feb 15;133(5):795–808. doi: 10.1007/s00702-025-02892-5 (PMC13216135; doi:10.1007/s00702-025-02892-5)
Supplement: Supplementary file 1 — Supplementary Material 1 [file 702_2025_2892_MOESM1_ESM.xlsx]

## Sheet: DEGs MSAvsWT 2-month-old
GeneID	SYMBOL	GENENAME	log2(FC)	P-adj
6622	SNCA	human alpha-synuclein	5.51226	0
629147	Ctxn3	cortexin 3	-1.89102	4.5031e-263
328949	Mcc	mutated in colorectal cancers	-1.18658	3.53164e-235
545370	Hmcn1	hemicentin 1	1.91629	7.29421e-225
100642166	Gm15446	predicted gene 15446	2.23231	6.20853e-170
547127	Tmem181b-ps	transmembrane protein 181B, pseudogene	-0.74474	3.36124e-146
17718	ND3	NADH dehydrogenase subunit 3	2.00829	3.75685e-145
93723	Pcdhga11	protocadherin gamma subfamily A, 11	-1.44301	5.66612e-112
17219	Mcm6	minichromosome maintenance complex component 6	-1.70318	3.43175e-107
12654	Chil1	chitinase-like 1	1.13501	1.0073e-101
93712	Pcdhga4	protocadherin gamma subfamily A, 4	0.94182	3.63289e-94
381290	Atp2b4	ATPase, Ca++ transporting, plasma membrane 4	-0.821192	1.30293e-90
110695	Aldh7a1	aldehyde dehydrogenase family 7, member A1	-0.597383	1.39666e-86
11989	Slc7a3	solute carrier family 7 (cationic amino acid transporter, y+ system), member 3	1.36161	1.40754e-77
100041621	Gm3435	predicted gene 3435	-1.38073	4.09986e-71
93705	Pcdhgb8	protocadherin gamma subfamily B, 8	1.1677	6.40699e-68
93703	Pcdhgb6	protocadherin gamma subfamily B, 6	-0.909277	1.01903e-60
12326	Camk4	calcium/calmodulin-dependent protein kinase IV	-0.504824	3.22794e-59
12509	Cd59a	CD59a antigen	-0.901383	7.7632e-59
93717	Pcdhga9	protocadherin gamma subfamily A, 9	0.868306	5.48414e-56
68303	Fam114a1	family with sequence similarity 114, member A1	-1.21981	1.5927e-51
71302	Arhgap26	Rho GTPase activating protein 26	0.448401	4.40713e-51
215690	Nav1	neuron navigator 1	-0.549635	2.38185e-44
230784	Sesn2	sestrin 2	0.664434	1.01019e-43
94249	Slc24a3	solute carrier family 24 (sodium/potassium/calcium exchanger), member 3	-0.433829	3.2237e-43
69065	Chac1	ChaC, cation transport regulator 1	0.93228	4.27054e-43
11992	Auh	AU RNA binding protein/enoyl-coenzyme A hydratase	-0.446876	1.24978e-41
19713	Ret	ret proto-oncogene	-0.556924	1.86847e-41
434233	Ppp1ccb	protein phosphatase 1 catalytic subunit gamma B	-0.402084	3.38314e-41
13824	Epb41l4a	erythrocyte membrane protein band 4.1 like 4a	0.862368	7.51886e-41
93722	Pcdhga10	protocadherin gamma subfamily A, 10	0.708003	5.90361e-40
27053	Asns	asparagine synthetase	0.440106	1.40264e-39
13010	Cst3	cystatin C	0.41839	8.42015e-39
17768	Mthfd2	methylenetetrahydrofolate dehydrogenase (NAD+ dependent), methenyltetrahydrofolate cyclohydrolase	0.703634	1.10898e-37
626275	A930012L18Rik	RIKEN cDNA A930012L18 gene	-0.830776	2.06412e-35
19716	Bex1	brain expressed X-linked 1	0.526988	5.66932e-34
11566	Adss	adenylosuccinate synthetase, non muscle	0.401197	2.86613e-32
21952	Tnni1	troponin I, skeletal, slow 1	-0.924652	6.48289e-32
320513	NA	NA	0.779954	4.04347e-31
20491	Sla	src-like adaptor	-0.512343	4.52066e-29
77552	Shisa4	shisa family member 4	-0.427072	1.28463e-28
319317	Snhg11	small nucleolar RNA host gene 11	-0.424651	1.47042e-28
93882	Pcdhb11	protocadherin beta 11	0.718221	1.00732e-26
72480	Tspyl4	TSPY-like 4	0.284989	9.69156e-26
12069	Bex2	brain expressed X-linked 2	0.369976	1.89577e-25
212933	Pm20d1	peptidase M20 domain containing 1	0.673326	8.75984e-25
11418	Asic2	acid-sensing (proton-gated) ion channel 2	-0.347687	8.95506e-25
67445	C1qtnf4	C1q and tumor necrosis factor related protein 4	-0.320314	2.01488e-24
140484	Pofut1	protein O-fucosyltransferase 1	-0.453946	2.40955e-24
70223	Nars	asparaginyl-tRNA synthetase	0.231825	4.79885e-24
76960	Bcas1	brain enriched myelin associated protein 1	0.520332	9.8611e-24
77106	Tmem181a	transmembrane protein 181A	-0.363832	1.05557e-23
269437	Plch1	phospholipase C, eta 1	-0.388054	2.99999e-22
353172	Gars	glycyl-tRNA synthetase	0.275695	6.80794e-21
192164	Pcdha12	protocadherin alpha 12	0.709849	1.16935e-20
80976	Syt13	synaptotagmin XIII	-0.254268	2.07694e-20
107045	Lars	leucyl-tRNA synthetase	0.320472	3.21206e-20
56846	Necab3	N-terminal EF-hand calcium binding protein 3	0.581184	3.31868e-20
20750	Spp1	secreted phosphoprotein 1	0.451648	5.4192e-20
12308	Calb2	calbindin 2	0.356037	1.47778e-19
23956	Neu2	neuraminidase 2	-0.758585	1.65094e-19
68428	Steap3	STEAP family member 3	0.621527	1.65094e-19
14270	Srgap2	SLIT-ROBO Rho GTPase activating protein 2	0.280842	1.66165e-19
22228	Ucp2	uncoupling protein 2 (mitochondrial, proton carrier)	0.465983	2.81724e-19
11987	Slc7a1	solute carrier family 7 (cationic amino acid transporter, y+ system), member 1	0.374084	3.58674e-19
12799	Cnp	2',3'-cyclic nucleotide 3' phosphodiesterase	0.23956	7.20543e-19
18753	Prkcd	protein kinase C, delta	-0.324963	8.3622e-19
19047	Ppp1cc	protein phosphatase 1 catalytic subunit gamma	-0.321938	2.51581e-18
76980	Ube2ql1	ubiquitin-conjugating enzyme E2Q family-like 1	0.237571	3.78387e-18
23920	Insrr	insulin receptor-related receptor	-0.722243	5.59241e-18
20539	Slc7a5	solute carrier family 7 (cationic amino acid transporter, y+ system), member 5	0.336595	6.91366e-18
21367	Cntn2	contactin 2	0.239035	7.21665e-18
19309	Pygm	muscle glycogen phosphorylase	0.351925	9.19011e-18
244653	Hydin	HYDIN, axonemal central pair apparatus protein	0.599223	1.21442e-17
633395	Gm10548	ribosomal protein L29 pseudogene	-0.609093	1.23557e-17
105827	Amigo2	adhesion molecule with Ig like domain 2	0.41558	2.43136e-17
70417	Megf10	multiple EGF-like-domains 10	-0.33679	3.31051e-17
67997	Ddx59	DEAD box helicase 59	0.542658	4.47823e-17
373864	Col27a1	collagen, type XXVII, alpha 1	-0.59002	1.36607e-16
17433	Mobp	myelin-associated oligodendrocytic basic protein	0.313984	1.50207e-16
110197	Dgkg	diacylglycerol kinase, gamma	0.270577	1.15677e-15
20856	Stc2	stanniocalcin 2	0.682552	1.82337e-15
320129	Grk3	G protein-coupled receptor kinase 3	-0.20897	2.64942e-15
70873	Cnbd2	cyclic nucleotide binding domain containing 2	-0.573628	4.07786e-15
11911	Atf4	activating transcription factor 4	0.293786	4.9071e-15
433323	Sgpp2	sphingosine-1-phosphate phosphatase 2	-0.221282	5.79138e-15
12695	Patj	PATJ, crumbs cell polarity complex component	-0.279822	9.30894e-15
93716	Pcdhga8	protocadherin gamma subfamily A, 8	0.562162	1.08636e-14
20226	Sars	seryl-aminoacyl-tRNA synthetase	0.2222	1.35736e-14
209683	Ttc28	tetratricopeptide repeat domain 28	-0.302359	1.6065e-14
55963	Slc1a4	solute carrier family 1 (glutamate/neutral amino acid transporter), member 4	0.420384	1.99048e-14
26415	Mapk13	mitogen-activated protein kinase 13	-0.639537	2.70869e-14
240753	Plekha6	pleckstrin homology domain containing, family A member 6	0.29189	3.56942e-14
225908	Myrf	myelin regulatory factor	0.32641	4.08218e-14
56409	Nudt3	nudix (nucleotide diphosphate linked moiety X)-type motif 3	0.249457	5.72662e-14
27528	Nrep	neuronal regeneration related protein	-0.281028	7.105e-14
13807	Eno2	enolase 2, gamma neuronal	-0.142469	1.04682e-13
59021	Rab2a	RAB2A, member RAS oncogene family	-0.202934	1.12977e-13
73086	Rps6ka5	ribosomal protein S6 kinase, polypeptide 5	-0.272949	3.25826e-13
107831	Adgrb1	adhesion G protein-coupled receptor B1	-0.251327	3.25826e-13
268816	Mroh5	maestro heat-like repeat family member 5	-0.627012	3.68912e-13
223780	Adm2	adrenomedullin 2	0.430708	4.47693e-13
13603	Opn3	opsin 3	0.486787	4.70118e-13
72043	Sulf2	sulfatase 2	0.34071	4.78611e-13
71566	Clmp	CXADR-like membrane protein	-0.287274	6.54323e-13
52502	Carhsp1	calcium regulated heat stable protein 1	0.272342	7.15294e-13
170460	Stard5	StAR-related lipid transfer (START) domain containing 5	-0.270162	8.47608e-13
27392	Pign	phosphatidylinositol glycan anchor biosynthesis, class N	-0.420793	9.06622e-13
100503659	Cbarp	calcium channel, voltage-dependent, beta subunit associated regulatory protein	0.339923	1.3575e-12
13034	Ctse	cathepsin E	0.464277	1.56654e-12
12035	Bcat1	branched chain aminotransferase 1, cytosolic	0.220488	1.73348e-12
21648	Dynlt1b	dynein light chain Tctex-type 1B	-0.467642	2.72158e-12
170731	Mfn2	mitofusin 2	0.159699	2.72158e-12
109689	Arrb1	arrestin, beta 1	0.241057	3.41459e-12
12862	Cox6a2	cytochrome c oxidase subunit 6A2	0.558352	3.49658e-12
14807	Grik3	glutamate receptor, ionotropic, kainate 3	-0.205949	3.51755e-12
76566	Rflnb	refilin B	-0.309328	3.94705e-12
68947	Chst8	carbohydrate sulfotransferase 8	0.294976	3.94705e-12
232585	Vwde	von Willebrand factor D and EGF domains	-0.592372	4.40119e-12
20630	Snrpc	U1 small nuclear ribonucleoprotein C	0.377912	5.68152e-12
633640	Tmem267	transmembrane protein 267	0.598071	5.83861e-12
76707	Clasp1	CLIP associating protein 1	0.205086	6.531e-12
14585	Gfra1	glial cell line derived neurotrophic factor family receptor alpha 1	0.49109	1.13293e-11
14312	Brd2	bromodomain containing 2	-0.202069	1.87305e-11
100503620	Gm15337	predicted gene 15337	0.580339	1.87333e-11
110253	Triobp	TRIO and F-actin binding protein	0.306237	1.89969e-11
208151	Tmem132b	transmembrane protein 132B	0.403977	1.94393e-11
240332	Slc6a7	solute carrier family 6 (neurotransmitter transporter, L-proline), member 7	-0.40311	2.31036e-11
99237	Tm9sf4	transmembrane 9 superfamily member 4	-0.183009	2.62095e-11
74574	Lvrn	laeverin	0.394722	2.83762e-11
170574	Sp7	Sp7 transcription factor 7	0.581095	3.36545e-11
20713	Serpini1	serine (or cysteine) peptidase inhibitor, clade I, member 1	-0.223469	4.03587e-11
16590	Kit	KIT proto-oncogene receptor tyrosine kinase	-0.200767	4.24221e-11
73750	Whrn	whirlin	-0.266119	4.58537e-11
319670	Eml5	echinoderm microtubule associated protein like 5	-0.22375	5.3299e-11
13643	Efnb3	ephrin B3	0.305509	6.24733e-11
20277	Scnn1b	sodium channel, nonvoltage-gated 1 beta	-0.562921	7.15265e-11
21956	Tnnt2	troponin T2, cardiac	-0.371394	7.37418e-11
75745	Rian	RNA imprinted and accumulated in nucleus	-0.187766	7.46861e-11
29867	Cabp1	calcium binding protein 1	-0.255847	8.16329e-11
93715	Pcdhga7	protocadherin gamma subfamily A, 7	0.39869	9.02188e-11
74342	Lrrtm1	leucine rich repeat transmembrane neuronal 1	0.399599	1.01884e-10
21838	Thy1	thymus cell antigen 1, theta	0.134669	1.01884e-10
69784	1500009L16Rik	RIKEN cDNA 1500009L16 gene	-0.444993	1.12166e-10
21410	Hnf1b	HNF1 homeobox B	0.390935	1.25183e-10
12767	Cxcr4	chemokine (C-X-C motif) receptor 4	0.559538	1.66079e-10
19144	Klk6	kallikrein related-peptidase 6	-0.503893	1.68779e-10
70615	Ankrd24	ankyrin repeat domain 24	-0.271857	2.30395e-10
215615	Rnpep	arginyl aminopeptidase (aminopeptidase B)	0.271505	2.68309e-10
16539	Kcns2	K+ voltage-gated channel, subfamily S, 2	0.403053	2.68309e-10
20617	Snca	synuclein, alpha	0.352139	2.97045e-10
20605	Sstr1	somatostatin receptor 1	0.482414	3.32921e-10
66274	Lyrm9	LYR motif containing 9	-0.249479	3.52684e-10
75316	Taf1d	TATA-box binding protein associated factor, RNA polymerase I, D	-0.315212	3.56749e-10
71687	Tmem25	transmembrane protein 25	-0.19997	4.22686e-10
56347	Eif3c	eukaryotic translation initiation factor 3, subunit C	0.162084	4.24675e-10
56417	Adar	adenosine deaminase, RNA-specific	0.176141	5.13376e-10
170788	Crb1	crumbs family member 1, photoreceptor morphogenesis associated	0.458239	5.30146e-10
269604	Gpr157	G protein-coupled receptor 157	-0.419987	6.09104e-10
320343	Lypd6	LY6/PLAUR domain containing 6	-0.272832	6.37363e-10
29876	Clic4	chloride intracellular channel 4 (mitochondrial)	0.172683	6.96448e-10
330863	Trim67	tripartite motif-containing 67	-0.176012	7.06163e-10
59095	Fxyd6	FXYD domain-containing ion transport regulator 6	0.239564	7.29188e-10
242050	Igsf10	immunoglobulin superfamily, member 10	-0.416303	8.93606e-10
22062	Trp73	transformation related protein 73	0.377567	1.22546e-09
13167	Dbi	diazepam binding inhibitor	-0.257632	1.33563e-09
320311	Rnf152	ring finger protein 152	0.295899	1.39621e-09
12349	Car2	carbonic anhydrase 2	-0.272281	1.50433e-09
20278	Scnn1g	sodium channel, nonvoltage-gated 1 gamma	-0.522906	1.70506e-09
56772	Mllt11	myeloid/lymphoid or mixed-lineage leukemia; translocated to, 11	-0.254855	1.80677e-09
14814	Grin2d	glutamate receptor, ionotropic, NMDA2D (epsilon 4)	-0.338548	1.99105e-09
240255	Ythdc2	YTH domain containing 2	-0.269436	2.03923e-09
170706	Tmem37	transmembrane protein 37	0.526511	2.4095e-09
20692	Sparc	secreted acidic cysteine rich glycoprotein	0.23617	2.93036e-09
104582	Rprml	reprimo-like	0.518781	3.03917e-09
100040525	Tmem181c-ps	transmembrane protein 181C, pseudogene	-0.303426	3.07723e-09
13411	Dnah11	dynein, axonemal, heavy chain 11	-0.370592	3.38427e-09
78500	1700063D05Rik	RIKEN cDNA 1700063D05 gene	-0.521754	3.51519e-09
277973	Slc9a5	solute carrier family 9 (sodium/hydrogen exchanger), member 5	-0.2289	4.65283e-09
18039	Nefl	neurofilament, light polypeptide	0.217748	4.84176e-09
20745	Spock1	sparc/osteonectin, cwcv and kazal-like domains proteoglycan 1	-0.136772	4.91303e-09
22402	Ccn4	cellular communication network factor 4	-0.516322	5.8942e-09
105005	Lratd1	LRAT domain containing 1	-0.272541	5.93479e-09
18858	Pmp22	peripheral myelin protein 22	-0.234936	6.39942e-09
26878	B3galt2	UDP-Gal:betaGlcNAc beta 1,3-galactosyltransferase, polypeptide 2	-0.372237	6.50438e-09
12268	C4b	complement component 4B (Chido blood group)	0.379081	6.65733e-09
235130	Adamts15	a disintegrin-like and metallopeptidase (reprolysin type) with thrombospondin type 1 motif, 15	-0.382906	6.91733e-09
93872	Pcdhb1	protocadherin beta 1	0.373398	6.95004e-09
242960	Fbxl5	F-box and leucine-rich repeat protein 5	-0.153869	7.54486e-09
77781	Epm2aip1	EPM2A (laforin) interacting protein 1	0.22764	7.80467e-09
71740	Nectin4	nectin cell adhesion molecule 4	-0.309154	8.42625e-09
74007	Btbd11	BTB (POZ) domain containing 11	-0.230772	8.45441e-09
18846	Plxna3	plexin A3	-0.218451	9.57181e-09
18417	Cldn11	claudin 11	0.223137	9.70515e-09
29813	Zfp385a	zinc finger protein 385A	-0.164837	1.12155e-08
93893	Pcdhb22	protocadherin beta 22	0.341578	1.19449e-08
19017	Ppargc1a	peroxisome proliferative activated receptor, gamma, coactivator 1 alpha	-0.26737	1.241e-08
71699	Slc41a3	solute carrier family 41, member 3	0.24138	1.25729e-08
108903	Tbcd	tubulin-specific chaperone d	-0.192859	1.31904e-08
239766	Rtp1	receptor transporter protein 1	-0.496184	1.35524e-08
93700	Pcdhgb2	protocadherin gamma subfamily B, 2	-0.325363	1.35524e-08
76429	Lhpp	phospholysine phosphohistidine inorganic pyrophosphate phosphatase	0.281025	1.47339e-08
13007	Csrp1	cysteine and glycine-rich protein 1	0.176822	1.6314e-08
229687	Chil5	chitinase-like 5	0.43644	1.64143e-08
271127	Adamts16	a disintegrin-like and metallopeptidase (reprolysin type) with thrombospondin type 1 motif, 16	-0.29556	1.69009e-08
22151	Tubb2a	tubulin, beta 2A class IIA	0.183181	1.8368e-08
58222	Rab37	RAB37, member RAS oncogene family	-0.310197	1.91954e-08
22375	Wars	tryptophanyl-tRNA synthetase	0.15895	2.09224e-08
68121	Cep70	centrosomal protein 70	-0.300984	2.35693e-08
94187	Zfp423	zinc finger protein 423	-0.232406	2.79866e-08
18719	Pip5k1b	phosphatidylinositol-4-phosphate 5-kinase, type 1 beta	-0.171142	2.9892e-08
17984	Ndn	necdin, MAGE family member	0.168729	3.062e-08
50772	Mapk6	mitogen-activated protein kinase 6	-0.192582	3.21533e-08
27267	Cars	cysteinyl-tRNA synthetase	0.237691	3.93558e-08
18094	Nkx2-9	NK2 homeobox 9	-0.493767	4.05255e-08
100045469	Gm14204	predicted gene 14204	-0.280514	4.31759e-08
15114	Hap1	huntingtin-associated protein 1	0.231115	4.42851e-08
106572	Rab31	RAB31, member RAS oncogene family	0.199121	4.51452e-08
54217	Rpl36	ribosomal protein L36	0.233077	4.82571e-08
108073	Grm7	glutamate receptor, metabotropic 7	0.290343	4.82689e-08
228550	Itpka	inositol 1,4,5-trisphosphate 3-kinase A	0.231872	5.58564e-08
70155	Ogfrl1	opioid growth factor receptor-like 1	-0.208599	5.80959e-08
101359	Prrt4	proline-rich transmembrane protein 4	-0.38185	5.83845e-08
50524	Sall2	spalt like transcription factor 2	-0.161893	5.8452e-08
76969	Chst1	carbohydrate sulfotransferase 1	-0.234818	6.12924e-08
330790	Hapln4	hyaluronan and proteoglycan link protein 4	0.215289	6.14582e-08
66673	Sorcs3	sortilin-related VPS10 domain containing receptor 3	-0.251571	6.5729e-08
75209	Sv2c	synaptic vesicle glycoprotein 2c	0.298755	7.17108e-08
83398	Ndst3	N-deacetylase/N-sulfotransferase (heparan glucosaminyl) 3	-0.187457	7.37553e-08
56550	Ube2d2a	ubiquitin-conjugating enzyme E2D 2A	-0.26693	7.85789e-08
20744	Strbp	spermatid perinuclear RNA binding protein	-0.168652	7.93992e-08
102614	Rpp25	ribonuclease P/MRP 25 subunit	0.436211	9.0146e-08
225583	Minar2	membrane integral NOTCH2 associated receptor 2	0.3909	9.13233e-08
17254	Slc3a2	solute carrier family 3 (activators of dibasic and neutral amino acid transport), member 2	0.172085	1.02442e-07
219140	Spata13	spermatogenesis associated 13	-0.320024	1.13079e-07
19085	Prkar1b	protein kinase, cAMP dependent regulatory, type I beta	0.140171	1.13744e-07
225631	Onecut2	one cut domain, family member 2	0.399967	1.14403e-07
67784	Plxnd1	plexin D1	0.227985	1.14403e-07
107503	Atf5	activating transcription factor 5	0.26227	1.29721e-07
26557	Homer2	homer scaffolding protein 2	0.271009	1.36205e-07
270190	Ephb1	Eph receptor B1	0.261558	1.41882e-07
107271	Yars	tyrosyl-tRNA synthetase	0.160452	1.43366e-07
244668	Sipa1l2	signal-induced proliferation-associated 1 like 2	0.285817	1.4354e-07
18217	Ntsr2	neurotensin receptor 2	0.177763	1.54885e-07
68128	Fam120aos	family with sequence similarity 120A, opposite strand	-0.280625	1.88538e-07
16594	Klc2	kinesin light chain 2	-0.150238	1.91975e-07
170459	Stard4	StAR-related lipid transfer (START) domain containing 4	-0.279491	1.99394e-07
16512	Kcnh3	potassium voltage-gated channel, subfamily H (eag-related), member 3	-0.422409	2.16355e-07
320158	Zmat4	zinc finger, matrin type 4	0.349518	2.43708e-07
209027	Pycr1	pyrroline-5-carboxylate reductase 1	0.466838	2.51008e-07
19259	Ptpn5	protein tyrosine phosphatase, non-receptor type 5	0.295641	2.85119e-07
14766	Adgrg1	adhesion G protein-coupled receptor G1	0.257586	2.89094e-07
214253	Etnk2	ethanolamine kinase 2	0.389355	2.92268e-07
12319	Car8	carbonic anhydrase 8	0.150916	3.13131e-07
210789	Tbc1d4	TBC1 domain family, member 4	-0.229904	3.16268e-07
244745	Dpy19l1	dpy-19-like 1 (C. elegans)	-0.234162	3.26716e-07
107272	Psat1	phosphoserine aminotransferase 1	0.183125	3.29226e-07
631990	Cdr1	cerebellar degeneration related antigen 1	0.391462	3.34372e-07
77097	Tanc2	tetratricopeptide repeat, ankyrin repeat and coiled-coil containing 2	0.289367	3.40206e-07
68724	Arl8a	ADP-ribosylation factor-like 8A	-0.180138	3.68303e-07
20166	Rtkn	rhotekin	0.283334	3.69462e-07
13842	Epha8	Eph receptor A8	-0.212905	3.69866e-07
12475	Cd14	CD14 antigen	0.461904	3.94672e-07
17954	Nap1l2	nucleosome assembly protein 1-like 2	0.145394	3.94672e-07
233490	Crebzf	CREB/ATF bZIP transcription factor	-0.137104	4.03728e-07
11595	Acan	aggrecan	0.411707	4.79814e-07
54712	Plxnc1	plexin C1	-0.226087	4.83478e-07
381677	Vgf	VGF nerve growth factor inducible	0.393607	5.07054e-07
23984	Pde10a	phosphodiesterase 10A	0.396167	5.11662e-07
237213	Glra2	glycine receptor, alpha 2 subunit	0.422018	5.129e-07
338372	Map3k9	mitogen-activated protein kinase kinase kinase 9	-0.190431	5.13859e-07
383619	Aim2	absent in melanoma 2	0.449182	5.50509e-07
53424	Tsnax	translin-associated factor X	-0.173221	5.50509e-07
70717	Medag	mesenteric estrogen dependent adipogenesis	-0.276485	5.61674e-07
170711	Otud7a	OTU domain containing 7A	0.288219	5.75374e-07
320292	Rasgef1b	RasGEF domain family, member 1B	0.285177	6.03829e-07
380684	Nefh	neurofilament, heavy polypeptide	0.230959	6.17461e-07
16716	Ky	kyphoscoliosis peptidase	0.386421	6.59004e-07
11517	Adcyap1r1	adenylate cyclase activating polypeptide 1 receptor 1	0.174414	6.72316e-07
217258	Abca8a	ATP-binding cassette, sub-family A (ABC1), member 8a	-0.40968	6.77653e-07
207667	Skor1	SKI family transcriptional corepressor 1	-0.238015	6.8124e-07
240354	Malt1	MALT1 paracaspase	-0.277771	8.00039e-07
140703	Emid1	EMI domain containing 1	-0.258009	9.11786e-07
104885	Tmem179	transmembrane protein 179	0.339802	9.48587e-07
11551	Adra2a	adrenergic receptor, alpha 2a	0.294938	9.71535e-07
244895	Peak1	pseudopodium-enriched atypical kinase 1	-0.20214	1.0914e-06
329735	4933431E20Rik	RIKEN cDNA 4933431E20 gene	-0.168463	1.11556e-06
14164	Fgf1	fibroblast growth factor 1	0.159924	1.13893e-06
83762	Otof	otoferlin	0.402386	1.18611e-06
228355	Madd	MAP-kinase activating death domain	-0.134359	1.30625e-06
12234	Btrc	beta-transducin repeat containing protein	0.15346	1.3817e-06
277743	Fam131c	family with sequence similarity 131, member C	-0.344632	1.41492e-06
66905	Plin3	perilipin 3	-0.265629	1.45842e-06
228662	Btbd3	BTB (POZ) domain containing 3	-0.149098	1.5013e-06
14260	Fmn1	formin 1	-0.327166	1.52781e-06
99311	Commd7	COMM domain containing 7	-0.233176	1.55648e-06
93689	Lmod1	leiomodin 1 (smooth muscle)	-0.440056	1.62762e-06
11846	Arg1	arginase, liver	-0.430209	1.65226e-06
93879	Pcdhb8	protocadherin beta 8	0.380857	1.75316e-06
236794	Slc9a6	solute carrier family 9 (sodium/hydrogen exchanger), member 6	-0.155571	1.77179e-06
71733	Susd2	sushi domain containing 2	0.293374	1.94553e-06
268510	Mgat5b	mannoside acetylglucosaminyltransferase 5, isoenzyme B	-0.239959	2.00632e-06
243743	Plxna4	plexin A4	-0.256914	2.13782e-06
277333	Gm5069	glyceraldehyde-3-phosphate dehydrogenase pseudogene	-0.333515	2.14744e-06
69499	Tsr2	TSR2 20S rRNA accumulation	-0.178938	2.15521e-06
66183	Sptssb	serine palmitoyltransferase, small subunit B	-0.310823	2.15924e-06
12745	Clgn	calmegin	-0.295288	2.16283e-06
211612	Ptchd1	patched domain containing 1	-0.210438	2.17319e-06
17132	Maf	avian musculoaponeurotic fibrosarcoma oncogene homolog	-0.231443	2.22949e-06
17441	Mog	myelin oligodendrocyte glycoprotein	0.217217	2.45001e-06
17179	Matk	megakaryocyte-associated tyrosine kinase	-0.239507	2.52293e-06
242506	Frmd3	FERM domain containing 3	-0.394009	2.61696e-06
16572	Kif5a	kinesin family member 5A	0.207925	2.69235e-06
78908	Igsf3	immunoglobulin superfamily, member 3	0.289959	2.77014e-06
243274	Tmem132d	transmembrane protein 132D	0.400005	2.77014e-06
13819	Epas1	endothelial PAS domain protein 1	0.15479	2.7707e-06
14802	Gria4	glutamate receptor, ionotropic, AMPA4 (alpha 4)	-0.137028	2.88311e-06
213391	Rassf4	Ras association (RalGDS/AF-6) domain family member 4	0.315856	2.8932e-06
52589	Ncald	neurocalcin delta	0.192141	3.08456e-06
68095	Ociad1	OCIA domain containing 1	0.108087	3.10377e-06
234725	Zfp612	zinc finger protein 612	-0.186418	3.13841e-06
13714	Elk4	ELK4, member of ETS oncogene family	-0.257602	3.20244e-06
216233	Socs2	suppressor of cytokine signaling 2	-0.339214	3.29299e-06
12876	Cpe	carboxypeptidase E	0.139247	3.39923e-06
71755	Dhdh	dihydrodiol dehydrogenase (dimeric)	-0.2642	3.53887e-06
16011	Igfbp5	insulin-like growth factor binding protein 5	-0.241951	3.57295e-06
94253	Hecw1	HECT, C2 and WW domain containing E3 ubiquitin protein ligase 1	-0.253055	3.80731e-06
320840	Negr1	neuronal growth regulator 1	-0.155179	3.80731e-06
12521	Cd82	CD82 antigen	0.260275	3.80998e-06
56370	Tagln3	transgelin 3	-0.166149	3.98414e-06
13685	Eif4ebp1	eukaryotic translation initiation factor 4E binding protein 1	0.42638	3.98414e-06
11492	Adam19	a disintegrin and metallopeptidase domain 19 (meltrin beta)	-0.218992	3.98858e-06
14387	Gaa	glucosidase, alpha, acid	0.159377	4.2018e-06
13040	Ctss	cathepsin S	0.282242	4.22707e-06
98170	Tmem132a	transmembrane protein 132A	-0.219477	4.55792e-06
76282	Gpt	glutamic pyruvic transaminase, soluble	0.281272	4.80097e-06
228852	Ppp1r16b	protein phosphatase 1, regulatory subunit 16B	0.161237	4.95419e-06
15273	Hivep2	human immunodeficiency virus type I enhancer binding protein 2	-0.136686	5.03777e-06
98741	Kcnb2	potassium voltage gated channel, Shab-related subfamily, member 2	0.420116	5.19656e-06
67088	Cand2	cullin-associated and neddylation-dissociated 2 (putative)	-0.274754	5.45717e-06
58235	Nectin1	nectin cell adhesion molecule 1	-0.188672	5.45717e-06
106014	Tafa5	TAFA chemokine like family member 5	0.18303	5.55116e-06
12978	Csf1r	colony stimulating factor 1 receptor	0.200561	5.70505e-06
70439	Taf15	TATA-box binding protein associated factor 15	0.17865	5.75891e-06
11858	Rnd2	Rho family GTPase 2	0.1986	5.75891e-06
54376	Cacng3	calcium channel, voltage-dependent, gamma subunit 3	0.283272	6.21832e-06
69660	Tmbim1	transmembrane BAX inhibitor motif containing 1	0.183156	6.33452e-06
20401	Sh3bp1	SH3-domain binding protein 1	-0.312305	6.33452e-06
207740	Ubald1	UBA-like domain containing 1	0.153993	6.45049e-06
56720	Tdo2	tryptophan 2,3-dioxygenase	0.418757	6.4884e-06
225028	Map4k3	mitogen-activated protein kinase kinase kinase kinase 3	-0.17299	6.53973e-06
14119	Fbn2	fibrillin 2	0.418278	6.87824e-06
52808	Tspyl2	TSPY-like 2	0.139569	6.90374e-06
102693	Phldb1	pleckstrin homology like domain, family B, member 1	0.147833	7.03965e-06
16508	Kcnd2	potassium voltage-gated channel, Shal-related family, member 2	-0.19481	7.14596e-06
93874	Pcdhb3	protocadherin beta 3	0.374798	7.24145e-06
545622	Ptpn3	protein tyrosine phosphatase, non-receptor type 3	-0.176011	7.5425e-06
328232	Gfod1	glucose-fructose oxidoreductase domain containing 1	-0.142317	7.58552e-06
16969	Zbtb7a	zinc finger and BTB domain containing 7a	-0.129533	7.67404e-06
64291	Osbpl1a	oxysterol binding protein-like 1A	-0.123489	7.71395e-06
78889	Wsb1	WD repeat and SOCS box-containing 1	-0.174657	8.32833e-06
14630	Gclm	glutamate-cysteine ligase, modifier subunit	-0.170873	8.34093e-06
19881	Rom1	rod outer segment membrane protein 1	-0.27616	8.71579e-06
27385	Magel2	MAGE family member L2	0.406923	8.72768e-06
102075	Plekhg4	pleckstrin homology domain containing, family G (with RhoGef domain) member 4	-0.314796	8.88178e-06
56747	Sez6l	seizure related 6 homolog like	0.156433	9.00426e-06
94242	Tinagl1	tubulointerstitial nephritis antigen-like 1	0.366698	9.3447e-06
230904	Fbxo2	F-box protein 2	0.198151	9.3447e-06
100861900	NA	NA	-0.242003	9.3447e-06
22327	Vbp1	von Hippel-Lindau binding protein 1	-0.223965	9.3447e-06
19876	Robo1	roundabout guidance receptor 1	0.237183	9.36217e-06
67270	Mrpl42	mitochondrial ribosomal protein L42	0.258926	9.75988e-06
666048	Trabd2b	TraB domain containing 2B	0.219295	9.75988e-06
241201	Cdh7	cadherin 7, type 2	-0.25304	1.00247e-05
20901	Strap	serine/threonine kinase receptor associated protein	0.149489	1.035e-05
13003	Vcan	versican	-0.201042	1.06294e-05
11966	Atp6v1b2	ATPase, H+ transporting, lysosomal V1 subunit B2	0.0906593	1.07847e-05
13498	Atn1	atrophin 1	-0.117525	1.10044e-05
19348	Kif20a	kinesin family member 20A	0.370038	1.14357e-05
242748	Disp3	dispatched RND transporter family member 3	-0.250801	1.14387e-05
227327	B3gnt7	UDP-GlcNAc:betaGal beta-1,3-N-acetylglucosaminyltransferase 7	-0.371796	1.14895e-05
215512	Fam117a	family with sequence similarity 117, member A	0.281136	1.15182e-05
229658	Vangl1	VANGL planar cell polarity 1	0.296133	1.1636e-05
100038713	Gm10432	predicted gene 10432	-0.372053	1.19374e-05
109169	Igip	IgA inducing protein	-0.216733	1.2481e-05
16499	Kcnab3	potassium voltage-gated channel, shaker-related subfamily, beta member 3	-0.28024	1.25241e-05
14537	Gcnt1	glucosaminyl (N-acetyl) transferase 1, core 2	-0.283528	1.28117e-05
12294	Cacna2d3	calcium channel, voltage-dependent, alpha2/delta subunit 3	-0.189663	1.29085e-05
320563	Islr2	immunoglobulin superfamily containing leucine-rich repeat 2	0.385517	1.29802e-05
102857	Slc6a8	solute carrier family 6 (neurotransmitter transporter, creatine), member 8	-0.126091	1.29802e-05
69101	Ydjc	YdjC homolog (bacterial)	0.301294	1.33488e-05
218194	Phactr1	phosphatase and actin regulator 1	0.146439	1.36942e-05
243219	2900026A02Rik	RIKEN cDNA 2900026A02 gene	0.238231	1.37401e-05
14660	Gls	glutaminase	-0.138831	1.37889e-05
70362	Actl10	actin-like 10	0.405521	1.40217e-05
68949	Zfas1	zinc finger, NFX1-type containing 1, antisense RNA 1	0.326883	1.41037e-05
71141	4933407L21Rik	RIKEN cDNA 4933407L21 gene	-0.405215	1.41976e-05
227541	Camk1d	calcium/calmodulin-dependent protein kinase ID	-0.159559	1.42857e-05
16777	Lamb1	laminin B1	-0.273956	1.44012e-05
226527	Cryzl2	crystallin zeta like 2	-0.24495	1.46098e-05
68047	Mpnd	MPN domain containing	-0.149613	1.46826e-05
11867	Arpc1b	actin related protein 2/3 complex, subunit 1B	0.259437	1.47264e-05
17710	COX3	cytochrome c oxidase subunit III	0.339063	1.53078e-05
100040462	Mndal	myeloid nuclear differentiation antigen like	0.401106	1.53428e-05
93724	Pcdhga12	protocadherin gamma subfamily A, 12	0.240778	1.54245e-05
14362	Fzd1	frizzled class receptor 1	0.181281	1.54245e-05
243931	Tshz3	teashirt zinc finger family member 3	-0.240988	1.54245e-05
77383	C030029H02Rik	RIKEN cDNA C030029H02 gene	0.404049	1.54245e-05
12464	Cct4	chaperonin containing Tcp1, subunit 4 (delta)	0.159398	1.55598e-05
18548	Pcsk1	proprotein convertase subtilisin/kexin type 1	0.254889	1.58307e-05
75710	Rbm12	RNA binding motif protein 12	0.281892	1.58307e-05
56258	Hnrnph2	heterogeneous nuclear ribonucleoprotein H2	0.126273	1.63564e-05
20787	Srebf1	sterol regulatory element binding transcription factor 1	0.207773	1.63928e-05
12919	Crhbp	corticotropin releasing hormone binding protein	0.36833	1.63928e-05
51796	Srrm1	serine/arginine repetitive matrix 1	-0.107452	1.63928e-05
83410	Cstf2t	cleavage stimulation factor, 3' pre-RNA subunit 2, tau	0.146845	1.67841e-05
57890	Il17re	interleukin 17 receptor E	-0.326562	1.68985e-05
320705	Bend6	BEN domain containing 6	-0.139416	1.74211e-05
72102	Dusp11	dual specificity phosphatase 11 (RNA/RNP complex 1-interacting)	-0.157348	1.74626e-05
170643	Kirrel	kirre like nephrin family adhesion molecule 1	-0.250088	1.8085e-05
66614	Gpatch4	G patch domain containing 4	0.276315	1.98213e-05
26950	Vsnl1	visinin-like 1	0.153804	1.99338e-05
68203	Diras2	DIRAS family, GTP-binding RAS-like 2	-0.121542	2.00133e-05
16573	Kif5b	kinesin family member 5B	0.159063	2.02187e-05
353187	Nr1d2	nuclear receptor subfamily 1, group D, member 2	-0.181393	2.02307e-05
239420	Csmd3	CUB and Sushi multiple domains 3	0.255132	2.03686e-05
50914	Olig1	oligodendrocyte transcription factor 1	0.170194	2.06238e-05
22214	Ube2h	ubiquitin-conjugating enzyme E2H	-0.11211	2.11549e-05
23886	Gdf15	growth differentiation factor 15	0.348787	2.1641e-05
20218	Khdrbs1	KH domain containing, RNA binding, signal transduction associated 1	0.14654	2.1869e-05
545192	Baiap3	BAI1-associated protein 3	0.393209	2.23094e-05
19139	Prps1	phosphoribosyl pyrophosphate synthetase 1	-0.164238	2.29282e-05
74142	Lonp1	lon peptidase 1, mitochondrial	0.130837	2.309e-05
56431	Dstn	destrin	-0.152131	2.34899e-05
65961	Utp3	UTP3 small subunit processome component	0.211588	2.37343e-05
56838	Ccl28	chemokine (C-C motif) ligand 28	0.392206	2.45258e-05
227613	Tubb4b	tubulin, beta 4B class IVB	0.12481	2.46918e-05
71897	Lypd6b	LY6/PLAUR domain containing 6B	0.380432	2.51381e-05
664862	Gpr137b-ps	G protein-coupled receptor 137B, pseudogene	-0.243786	2.52358e-05
320879	B230217O12Rik	RIKEN cDNA B230217O12 gene	0.358487	2.53362e-05
12032	Bcan	brevican	-0.161012	2.54016e-05
72693	Zcchc12	zinc finger, CCHC domain containing 12	0.37912	2.5768e-05
21841	Tia1	cytotoxic granule-associated RNA binding protein 1	-0.172522	2.61358e-05
20346	Sema3a	sema domain, immunoglobulin domain (Ig), short basic domain, secreted, (semaphorin) 3A	0.211808	2.62783e-05
108037	Shmt2	serine hydroxymethyltransferase 2 (mitochondrial)	0.207581	2.69079e-05
69226	Snx24	sorting nexing 24	0.211038	2.71916e-05
627626	Ptchd4	patched domain containing 4	0.289779	2.76909e-05
218442	Serinc5	serine incorporator 5	0.18002	2.81683e-05
216963	Git1	GIT ArfGAP 1	0.108958	2.85986e-05
13508	Dscam	DS cell adhesion molecule	0.196356	2.89128e-05
12373	Casq2	calsequestrin 2	0.202949	2.95182e-05
19247	Ptpn11	protein tyrosine phosphatase, non-receptor type 11	0.135833	3.0228e-05
433208	D030046N08Rik	RIKEN cDNA D030046N08 gene	-0.39081	3.08646e-05
15444	Hpca	hippocalcin	-0.218445	3.16616e-05
17690	Msi1	musashi RNA-binding protein 1	-0.180639	3.16616e-05
52882	Rgs7bp	regulator of G-protein signalling 7 binding protein	-0.168153	3.17363e-05
140492	Kcnn2	potassium intermediate/small conductance calcium-activated channel, subfamily N, member 2	0.217285	3.25593e-05
93701	Pcdhgb4	protocadherin gamma subfamily B, 4	0.354953	3.35635e-05
12554	Cdh13	cadherin 13	0.295395	3.41122e-05
94190	Ophn1	oligophrenin 1	-0.15911	3.41122e-05
171395	Pkd1l1	polycystic kidney disease 1 like 1	-0.291546	3.427e-05
74559	Elovl7	ELOVL family member 7, elongation of long chain fatty acids (yeast)	-0.292391	3.45617e-05
107094	Rrp12	ribosomal RNA processing 12 homolog	0.197401	3.53744e-05
338352	Nell1	NEL-like 1	0.166903	3.61897e-05
72930	Ppp2r2b	protein phosphatase 2, regulatory subunit B, beta	0.213205	3.65197e-05
57342	Parva	parvin, alpha	-0.139759	3.69362e-05
209743	Minar1	membrane integral NOTCH2 associated receptor 1	0.332616	3.7459e-05
105440	Kctd9	potassium channel tetramerisation domain containing 9	0.22006	3.77536e-05
74205	Acsl3	acyl-CoA synthetase long-chain family member 3	0.168463	3.77877e-05
74018	Als2	alsin Rho guanine nucleotide exchange factor	-0.106668	4.01055e-05
382571	Kcnf1	potassium voltage-gated channel, subfamily F, member 1	0.349472	4.01055e-05
330119	Adamts3	a disintegrin-like and metallopeptidase (reprolysin type) with thrombospondin type 1 motif, 3	0.217284	4.1277e-05
207839	Galnt6	polypeptide N-acetylgalactosaminyltransferase 6	0.26039	4.29635e-05
17965	Nbl1	NBL1, DAN family BMP antagonist	0.220792	4.35074e-05
16498	Kcnab2	potassium voltage-gated channel, shaker-related subfamily, beta member 2	0.150272	4.44041e-05
103712	6330403K07Rik	RIKEN cDNA 6330403K07 gene	0.262282	4.44851e-05
399603	Lratd2	LRAT domain containing 1	-0.326428	4.59992e-05
210573	Tmem151b	transmembrane protein 151B	-0.136003	4.59992e-05
19124	Procr	protein C receptor, endothelial	0.367955	4.64335e-05
56506	Cib2	calcium and integrin binding family member 2	-0.248442	4.64335e-05
27280	Phlda3	pleckstrin homology like domain, family A, member 3	0.280212	4.70479e-05
14609	Gja1	gap junction protein, alpha 1	0.157668	4.74179e-05
100702	Gbp6	guanylate binding protein 6	0.364284	4.76741e-05
14936	Gys1	glycogen synthase 1, muscle	0.173871	4.76741e-05
77739	Adamtsl1	ADAMTS-like 1	0.29271	4.77645e-05
14763	Gpr37	G protein-coupled receptor 37	0.213235	4.79188e-05
268480	Rapgefl1	Rap guanine nucleotide exchange factor (GEF)-like 1	-0.14628	4.89251e-05
77531	Anks1b	ankyrin repeat and sterile alpha motif domain containing 1B	0.117309	4.92116e-05
215890	Clvs2	clavesin 2	0.314437	5.0338e-05
13142	Dao	D-amino acid oxidase	0.205826	5.09425e-05
228756	Cstl1	cystatin-like 1	0.340074	5.1854e-05
16763	Lad1	ladinin	-0.340675	5.2822e-05
72961	Slc17a7	solute carrier family 17 (sodium-dependent inorganic phosphate cotransporter), member 7	-0.160287	5.45641e-05
22704	Zfp46	zinc finger protein 46	-0.190194	5.51161e-05
14677	Gnai1	guanine nucleotide binding protein (G protein), alpha inhibiting 1	-0.114495	5.55215e-05
235587	Parp3	poly (ADP-ribose) polymerase family, member 3	0.284462	5.59502e-05
211323	Nrg1	neuregulin 1	0.304795	5.71675e-05
67216	Mboat2	membrane bound O-acyltransferase domain containing 2	0.192588	6.12247e-05
23970	Pacsin2	protein kinase C and casein kinase substrate in neurons 2	0.156443	6.13578e-05
74519	Cyp2j9	cytochrome P450, family 2, subfamily j, polypeptide 9	0.217426	6.27418e-05
207785	Csrnp2	cysteine-serine-rich nuclear protein 2	-0.343859	6.43821e-05
53420	Syt5	synaptotagmin V	0.305292	6.47482e-05
76295	Atp11b	ATPase, class VI, type 11B	-0.196386	6.50219e-05
19711	Resp18	regulated endocrine-specific protein 18	0.275984	6.54277e-05
104080	Nxph4	neurexophilin 4	0.193228	6.54277e-05
100043882	NA	NA	0.310921	6.6114e-05
22439	Xk	X-linked Kx blood group	-0.163057	6.61408e-05
50873	Prkn	parkin RBR E3 ubiquitin protein ligase	-0.319272	6.69734e-05
216961	Coro6	coronin 6	-0.200276	6.70256e-05
19132	Prph	peripherin	0.373939	6.83219e-05
240843	Brinp2	bone morphogenic protein/retinoic acid inducible neural-specific 2	0.224626	6.83736e-05
18970	Polb	polymerase (DNA directed), beta	-0.157976	6.84931e-05
78754	Galnt15	polypeptide N-acetylgalactosaminyltransferase 15	0.28736	7.07632e-05
20911	Stxbp2	syntaxin binding protein 2	-0.244446	7.08968e-05
22259	Nr1h3	nuclear receptor subfamily 1, group H, member 3	-0.230986	7.39564e-05
11496	Adam22	a disintegrin and metallopeptidase domain 22	-0.0989241	7.4937e-05
11820	App	amyloid beta (A4) precursor protein	0.0963357	7.74829e-05
19290	Pura	purine rich element binding protein A	0.226987	7.79217e-05
216363	Rab3ip	RAB3A interacting protein	-0.163308	7.81313e-05
20249	Scd1	stearoyl-Coenzyme A desaturase 1	0.167673	7.81313e-05
53602	Hpcal1	hippocalcin-like 1	0.156075	7.87009e-05
269637	Cnpy1	canopy FGF signaling regulator 1	-0.18065	7.87009e-05
270166	Clpx	caseinolytic mitochondrial matrix peptidase chaperone subunit	0.14714	7.87009e-05
71889	Epn3	epsin 3	-0.272045	7.94398e-05
68106	Nt5c3b	5'-nucleotidase, cytosolic IIIB	-0.167332	7.95365e-05
18108	Nmt2	N-myristoyltransferase 2	-0.17923	7.96166e-05
433481	Gm5535	predicted gene 5535	0.325963	8.38087e-05
101809	Spred3	sprouty-related EVH1 domain containing 3	0.200041	8.48387e-05
16010	Igfbp4	insulin-like growth factor binding protein 4	-0.279151	8.5347e-05
22240	Dpysl3	dihydropyrimidinase-like 3	0.301117	8.9324e-05
320613	Spag17os	sperm associated antigen 17, opposite strand	0.366864	9.00029e-05
13405	Dmd	dystrophin, muscular dystrophy	0.159353	9.07753e-05
73940	Hapln2	hyaluronan and proteoglycan link protein 2	-0.206191	9.13124e-05
18197	Nsg2	neuron specific gene family member 2	0.224303	9.3543e-05
227326	Gpr55	G protein-coupled receptor 55	-0.265644	9.36288e-05
26450	Rbbp9	retinoblastoma binding protein 9, serine hydrolase	-0.171199	9.55078e-05
14218	Sh3pxd2a	SH3 and PX domains 2A	0.152175	9.94844e-05
68441	Rraga	Ras-related GTP binding A	0.121881	0.000102017
230996	9430015G10Rik	RIKEN cDNA 9430015G10 gene	-0.20318	0.000102659
52897	Rbfox3	RNA binding protein, fox-1 homolog (C. elegans) 3	-0.139014	0.000103701
97820	4833439L19Rik	RIKEN cDNA 4833439L19 gene	-0.110435	0.00010439
67703	Kirrel3	kirre like nephrin family adhesion molecule 3	-0.147321	0.000106158
19736	Rgs4	regulator of G-protein signaling 4	0.25831	0.000106849
73368	Col20a1	collagen, type XX, alpha 1	0.252224	0.000107591
109593	Lmo3	LIM domain only 3	0.367561	0.000108359
12835	Col6a3	collagen, type VI, alpha 3	0.351426	0.000108406
226115	Opalin	oligodendrocytic myelin paranodal and inner loop protein	0.368611	0.000108913
227700	Sh3glb2	SH3-domain GRB2-like endophilin B2	-0.137085	0.000109852
94185	Tnfrsf21	tumor necrosis factor receptor superfamily, member 21	0.18164	0.000110103
13385	Dlg4	discs large MAGUK scaffold protein 4	-0.0981105	0.000110793
20318	Sdf4	stromal cell derived factor 4	-0.11547	0.000111565
214897	Csnk1g1	casein kinase 1, gamma 1	-0.140131	0.000111899
107932	Chd4	chromodomain helicase DNA binding protein 4	-0.134317	0.000119831
12527	Cd9	CD9 antigen	0.19388	0.000120159
666060	Frmpd1	FERM and PDZ domain containing 1	0.26495	0.000121809
14786	Grb7	growth factor receptor bound protein 7	-0.283526	0.00012188
13836	Epha2	Eph receptor A2	0.363119	0.00012532
19272	Ptprk	protein tyrosine phosphatase, receptor type, K	-0.192552	0.000125427
231238	Sel1l3	sel-1 suppressor of lin-12-like 3 (C. elegans)	-0.130991	0.000125427
11567	Avil	advillin	0.350907	0.000126031
622434	Arhgef26	Rho guanine nucleotide exchange factor (GEF) 26	-0.156265	0.00012656
12891	Cpne6	copine VI	0.347994	0.000127191
432442	Akap7	A kinase (PRKA) anchor protein 7	-0.170425	0.000129351
330427	9330102E08Rik	RIKEN cDNA 9330102E08 gene	-0.190037	0.000129586
14269	Fnbp1	formin binding protein 1	-0.102183	0.000129653
207212	Arhgef17	Rho guanine nucleotide exchange factor (GEF) 17	-0.108374	0.000130974
226751	Cdc42bpa	CDC42 binding protein kinase alpha	-0.106928	0.000132534
71946	Endod1	endonuclease domain containing 1	0.124552	0.00013322
319370	Ubald2	UBA-like domain containing 2	0.299522	0.000135142
18073	Nid1	nidogen 1	-0.178549	0.000136968
66396	Ccdc82	coiled-coil domain containing 82	-0.145216	0.00013756
218763	Lrrc3b	leucine rich repeat containing 3B	-0.208482	0.000140027
69917	Nabp2	nucleic acid binding protein 2	0.185638	0.000140574
26422	Nbea	neurobeachin	-0.145168	0.000142599
57776	Ttyh1	tweety family member 1	0.131325	0.000142623
72326	2500004C02Rik	RIKEN cDNA 2500004C02 gene	-0.316258	0.000143159
268566	Gphn	gephyrin	-0.113849	0.000145098
76192	Abhd12	abhydrolase domain containing 12	0.0969994	0.000145098
12064	Bdnf	brain derived neurotrophic factor	0.321839	0.000146505
72393	Faim2	Fas apoptotic inhibitory molecule 2	-0.128302	0.000147585
93881	Pcdhb10	protocadherin beta 10	0.290397	0.000147805
11933	Atp1b3	ATPase, Na+/K+ transporting, beta 3 polypeptide	-0.126436	0.000153966
11931	Atp1b1	ATPase, Na+/K+ transporting, beta 1 polypeptide	-0.100087	0.000155461
11837	Rplp0	ribosomal protein, large, P0	0.127933	0.000155461
64085	Clstn2	calsyntenin 2	0.154864	0.000158168
270893	Tmem132e	transmembrane protein 132E	-0.164416	0.000158195
327959	Xaf1	XIAP associated factor 1	0.341835	0.000158399
52521	Zfp622	zinc finger protein 622	0.184088	0.000158399
70572	Ipo5	importin 5	0.123902	0.000162261
110058	Syt17	synaptotagmin XVII	-0.348006	0.0001625
16840	Cnmd	chondromodulin	0.359286	0.000162568
243339	Tmem130	transmembrane protein 130	0.202829	0.0001652
94346	Tmem40	transmembrane protein 40	-0.345794	0.0001652
240756	Klhl12	kelch-like 12	-0.158183	0.000166529
16536	Kcnq2	potassium voltage-gated channel, subfamily Q, member 2	-0.172836	0.000166529
50773	Nt5c	5',3'-nucleotidase, cytosolic	-0.173575	0.000169103
22223	Uchl1	ubiquitin carboxy-terminal hydrolase L1	0.157486	0.000170547
18641	Pfkl	phosphofructokinase, liver, B-type	-0.127755	0.000174901
16161	Il12rb1	interleukin 12 receptor, beta 1	0.342369	0.000174999
380840	Lyrm4	LYR motif containing 4	0.258769	0.000177464
20775	Sqle	squalene epoxidase	-0.195394	0.000177464
21887	Tle3	transducin-like enhancer of split 3	0.176938	0.000177542
252864	Dusp15	dual specificity phosphatase-like 15	-0.151303	0.00018126
68743	Anln	anillin, actin binding protein	-0.226165	0.000181799
630146	Cd101	CD101 antigen	0.255628	0.000182617
212753	NA	NA	0.19013	0.000183397
241638	Lzts3	leucine zipper, putative tumor suppressor family member 3	-0.120665	0.000187483
72225	1700003M07Rik	RIKEN cDNA 1700003M07 gene	0.333879	0.000187483
14160	Lgr5	leucine rich repeat containing G protein coupled receptor 5	0.237843	0.000194473
20918	Eif1	eukaryotic translation initiation factor 1	0.125411	0.000194473
74132	Rnf6	ring finger protein (C3H2C3 type) 6	0.137678	0.000194473
67455	Klhl13	kelch-like 13	0.165954	0.000194473
214791	Sertad4	SERTA domain containing 4	-0.198084	0.000195496
18082	Nipsnap1	nipsnap homolog 1	-0.190314	0.000199362
69863	Ttc39b	tetratricopeptide repeat domain 39B	0.174071	0.000203524
240913	Adamts4	a disintegrin-like and metallopeptidase (reprolysin type) with thrombospondin type 1 motif, 4	0.205387	0.000207222
68304	Poglut3	protein O-glucosyltransferase 3	-0.266728	0.000212641
68938	Aspscr1	alveolar soft part sarcoma chromosome region, candidate 1 (human)	-0.354842	0.000214168
207592	Tbc1d16	TBC1 domain family, member 16	0.121999	0.000214239
225659	Cep76	centrosomal protein 76	0.13757	0.000214273
15950	Ifi203	interferon activated gene 203	0.354192	0.000216453
74030	Rin2	Ras and Rab interactor 2	0.200213	0.000219842
224132	Slc49a4	solute carrier family 49 member 4	0.111015	0.000220952
103534	Mgat4b	mannoside acetylglucosaminyltransferase 4, isoenzyme B	-0.139562	0.000227597
23934	Ly6h	lymphocyte antigen 6 complex, locus H	0.208754	0.000228094
20641	Snrpd1	small nuclear ribonucleoprotein D1	0.264952	0.00022823
226922	Kcnq5	potassium voltage-gated channel, subfamily Q, member 5	0.331962	0.000229059
238384	Slc24a4	solute carrier family 24 (sodium/potassium/calcium exchanger), member 4	0.326827	0.000232042
16569	Kif3b	kinesin family member 3B	0.129856	0.000237298
15203	Heph	hephaestin	0.265661	0.000239822
16558	Kif16b	kinesin family member 16B	-0.212849	0.000240468
105148	Iars	isoleucine-tRNA synthetase	0.156136	0.000242589
18791	Plat	plasminogen activator, tissue	0.233645	0.000242589
12890	Cplx2	complexin 2	-0.150001	0.000242779
211187	Lrtm2	leucine-rich repeats and transmembrane domains 2	-0.16797	0.000245422
66881	Pcyox1	prenylcysteine oxidase 1	-0.134202	0.000247579
210293	Dock10	dedicator of cytokinesis 10	0.211609	0.000251315
330267	Thsd7a	thrombospondin, type I, domain containing 7A	0.156804	0.000262055
11789	Apc	APC, WNT signaling pathway regulator	0.149202	0.000266526
78286	Nav2	neuron navigator 2	0.154152	0.000269632
14545	Gdap1	ganglioside-induced differentiation-associated-protein 1	-0.126091	0.000279131
76633	Lrmda	leucine rich melanocyte differentiation associated	0.228126	0.000286115
74150	Slc35f5	solute carrier family 35, member F5	-0.218154	0.00028779
13612	Edil3	EGF-like repeats and discoidin I-like domains 3	0.187744	0.000287936
50708	H1f2	H1.2 linker histone, cluster member	0.249755	0.000291944
12443	Ccnd1	cyclin D1	0.205229	0.00029961
243547	Grip2	glutamate receptor interacting protein 2	0.230377	0.00030184
18619	Penk	preproenkephalin	-0.154394	0.000306865
75084	4930511M06Rik	RIKEN cDNA 4930511M06 gene	-0.284052	0.000309669
12795	Plk3	polo like kinase 3	0.317074	0.000311043
20408	Sh3gl3	SH3-domain GRB2-like 3	0.283385	0.000315243
110380	Shroom2	shroom family member 2	0.220916	0.000315243
72555	Shisa9	shisa family member 9	-0.200715	0.000315249
380969	Nckap5l	NCK-associated protein 5-like	-0.175854	0.000315875
67874	Rprm	reprimo, TP53 dependent G2 arrest mediator candidate	0.326652	0.000316161
18526	Pcdh10	protocadherin 10	0.190982	0.000320182
243312	Elfn1	leucine rich repeat and fibronectin type III, extracellular 1	0.3297	0.000323099
227120	Plcl1	phospholipase C-like 1	0.179388	0.000328212
57249	Gabrq	gamma-aminobutyric acid (GABA) A receptor, subunit theta	0.339512	0.000329272
66752	4933404O12Rik	RIKEN cDNA 4933404O12 gene	-0.254411	0.000334173
245386	Tmem255a	transmembrane protein 255A	0.151146	0.000339253
68738	Acss1	acyl-CoA synthetase short-chain family member 1	0.240368	0.00034066
104759	Pld4	phospholipase D family, member 4	0.318636	0.000342204
18605	Enpp1	ectonucleotide pyrophosphatase/phosphodiesterase 1	-0.249695	0.000342373
212483	Fam193b	family with sequence similarity 193, member B	-0.147966	0.000342925
22317	Vamp1	vesicle-associated membrane protein 1	0.128648	0.000342925
67332	Snrpd3	small nuclear ribonucleoprotein D3	0.194764	0.000347194
15191	Hdgf	heparin binding growth factor	-0.124395	0.000347194
58193	Extl2	exostosin-like glycosyltransferase 2	0.106799	0.000351174
93706	Pcdhgc3	protocadherin gamma subfamily C, 3	-0.155495	0.000357342
16650	Kpna6	karyopherin (importin) alpha 6	-0.10439	0.000359266
20357	Sema5b	sema domain, seven thrombospondin repeats (type 1 and type 1-like), transmembrane domain (TM) and short cytoplasmic domain, (semaphorin) 5B	0.251828	0.000363575
109284	R3hdm4	R3H domain containing 4	-0.166778	0.000368487
66645	Pspc1	paraspeckle protein 1	0.154577	0.000370195
16782	Lamc2	laminin, gamma 2	-0.328483	0.000371173
329828	Myorg	myogenesis regulating glycosidase (putative)	0.157382	0.000375882
70335	Reep6	receptor accessory protein 6	0.270287	0.000386416
76900	Ssbp4	single stranded DNA binding protein 4	-0.174209	0.000389273
381668	Fbrsl1	fibrosin-like 1	-0.125123	0.000399593
73040	2900052N01Rik	RIKEN cDNA 2900052N01 gene	0.330781	0.000400749
67484	Eepd1	endonuclease/exonuclease/phosphatase family domain containing 1	0.186072	0.000405662
14586	Gfra2	glial cell line derived neurotrophic factor family receptor alpha 2	0.180088	0.000408958
17449	Mdh1	malate dehydrogenase 1, NAD (soluble)	0.075466	0.000421688
229715	Amigo1	adhesion molecule with Ig like domain 1	-0.136469	0.000421688
246104	Rhbdl3	rhomboid like 3	0.250087	0.000429253
71704	Arhgef3	Rho guanine nucleotide exchange factor (GEF) 3	-0.135834	0.000432061
233733	Galnt18	polypeptide N-acetylgalactosaminyltransferase 18	-0.226895	0.000434199
213819	Casd1	CAS1 domain containing 1	-0.138551	0.00043427
19303	Pxn	paxillin	-0.148563	0.0004421
23893	Grem2	gremlin 2, DAN family BMP antagonist	0.30945	0.000452437
280621	Selenov	selenoprotein V	0.290827	0.000454585
233877	Kctd13	potassium channel tetramerisation domain containing 13	0.140256	0.000458453
56397	Morf4l2	mortality factor 4 like 2	0.104353	0.000458453
12801	Cnr1	cannabinoid receptor 1 (brain)	-0.15323	0.000463937
70747	Tspan2	tetraspanin 2	0.161363	0.00046684
210044	Adcy2	adenylate cyclase 2	0.145535	0.000470385
21664	Phlda1	pleckstrin homology like domain, family A, member 1	0.229564	0.000472469
329064	Pkd2l1	polycystic kidney disease 2-like 1	-0.332941	0.000472469
16494	Kcna6	potassium voltage-gated channel, shaker-related, subfamily, member 6	0.120243	0.000478693
21892	Tll1	tolloid-like	-0.173198	0.000480552
21858	Timp2	tissue inhibitor of metalloproteinase 2	0.210626	0.000485803
227580	C1ql3	C1q-like 3	0.242169	0.000491257
232441	Rerg	RAS-like, estrogen-regulated, growth-inhibitor	0.323381	0.000491257
13593	Ebf3	early B cell factor 3	0.231647	0.00049695
17722	ND6	NADH dehydrogenase subunit 6	-0.184992	0.000499299
263764	Creg2	cellular repressor of E1A-stimulated genes 2	0.272522	0.000508263
192285	Phf21a	PHD finger protein 21A	-0.118216	0.000510077
11761	Aox1	aldehyde oxidase 1	-0.263974	0.000514798
226432	Ipo9	importin 9	0.130981	0.000521198
665113	Tnik	TRAF2 and NCK interacting kinase	0.107539	0.000528589
12468	Cct7	chaperonin containing Tcp1, subunit 7 (eta)	0.0962714	0.000528589
54561	Nap1l3	nucleosome assembly protein 1-like 3	0.169554	0.000528589
407823	Baz2b	bromodomain adjacent to zinc finger domain, 2B	-0.121048	0.000532132
16785	Rpsa	ribosomal protein SA	0.124103	0.000533703
22253	Unc5c	unc-5 netrin receptor C	-0.164918	0.000534382
216739	Acsl6	acyl-CoA synthetase long-chain family member 6	0.0945629	0.000535894
235497	Leo1	Leo1, Paf1/RNA polymerase II complex component	0.152545	0.00053778
67203	Nde1	nudE neurodevelopment protein 1	0.186957	0.000543565
214944	Mob3b	MOB kinase activator 3B	-0.223089	0.000545056
66580	Esf1	ESF1 nucleolar pre-rRNA processing protein homolog	-0.209053	0.000551987
12628	Cfh	complement component factor h	-0.218403	0.000567451
269610	Chd5	chromodomain helicase DNA binding protein 5	0.261634	0.000570533
76302	Pcnp	PEST proteolytic signal containing nuclear protein	-0.172477	0.000570664
69590	Gpx8	glutathione peroxidase 8 (putative)	-0.289887	0.000579349
100678	Psph	phosphoserine phosphatase	0.213177	0.000579349
52696	Zwint	ZW10 interactor	0.121544	0.000587191
23917	Impdh1	inosine monophosphate dehydrogenase 1	-0.135204	0.000589114
11750	Anxa7	annexin A7	-0.134689	0.000590235
235300	Tlcd5	TLC domain containing 5	-0.191165	0.000601364
69352	Necab1	N-terminal EF-hand calcium binding protein 1	0.199612	0.000604313
56752	Aldh9a1	aldehyde dehydrogenase 9, subfamily A1	-0.160594	0.00060434
67306	Zc2hc1a	zinc finger, C2HC-type containing 1A	-0.14206	0.00060434
210126	Lpp	LIM domain containing preferred translocation partner in lipoma	-0.186779	0.000612085
64297	Gprc5b	G protein-coupled receptor, family C, group 5, member B	0.0919943	0.000612954
12575	Cdkn1a	cyclin-dependent kinase inhibitor 1A (P21)	0.333264	0.000631813
26414	Mapk10	mitogen-activated protein kinase 10	0.099618	0.000632428
20527	Slc2a3	solute carrier family 2 (facilitated glucose transporter), member 3	-0.0996848	0.000640173
18155	Pnoc	prepronociceptin	0.314556	0.000647308
329252	Lgr6	leucine-rich repeat-containing G protein-coupled receptor 6	-0.285842	0.000658045
432945	Gm16294	predicted gene 16294	-0.309731	0.000688622
75141	Rasd2	RASD family, member 2	0.207533	0.00070078
215280	Wipf1	WAS/WASL interacting protein family, member 1	0.198104	0.00070363
214058	Megf11	multiple EGF-like-domains 11	-0.156941	0.000703956
53412	Ppp1r3c	protein phosphatase 1, regulatory subunit 3C	0.19514	0.000707059
56089	Ramp3	receptor (calcitonin) activity modifying protein 3	-0.249061	0.000713094
17133	Maff	v-maf musculoaponeurotic fibrosarcoma oncogene family, protein F (avian)	0.330424	0.000714607
18412	Sqstm1	sequestosome 1	0.103676	0.000714795
110886	Gabra5	gamma-aminobutyric acid (GABA) A receptor, subunit alpha 5	0.329951	0.00072414
20668	Sox13	SRY (sex determining region Y)-box 13	-0.212507	0.000731243
16792	Laptm5	lysosomal-associated protein transmembrane 5	0.227745	0.000731243
68275	Rpa1	replication protein A1	0.110302	0.000733502
24066	Spry4	sprouty RTK signaling antagonist 4	0.326985	0.000745589
216874	Camta2	calmodulin binding transcription activator 2	-0.103253	0.000761388
104156	Etv5	ets variant 5	0.218166	0.000762915
243548	Prickle2	prickle planar cell polarity protein 2	0.185464	0.000775648
433374	Gm20743	predicted gene, 20743	-0.27401	0.000789815
104069	Sncb	synuclein, beta	-0.116102	0.000797302
20454	St3gal5	ST3 beta-galactoside alpha-2,3-sialyltransferase 5	-0.109008	0.000801492
16835	Ldlr	low density lipoprotein receptor	-0.201097	0.00081397
56454	Aldh18a1	aldehyde dehydrogenase 18 family, member A1	0.193509	0.00081511
83397	Akap12	A kinase (PRKA) anchor protein (gravin) 12	-0.123739	0.00081965
74513	Neto2	neuropilin (NRP) and tolloid (TLL)-like 2	-0.136841	0.000835377
211147	Marchf11	membrane associated ring-CH-type finger 11	-0.253595	0.000841243
233271	Luzp2	leucine zipper protein 2	-0.162088	0.000852315
110960	Tars	threonyl-tRNA synthetase	0.138755	0.000854869
12493	Cd37	CD37 antigen	0.326861	0.000865658
117600	Srgap1	SLIT-ROBO Rho GTPase activating protein 1	0.132173	0.000870148
338363	Tmem241	transmembrane protein 241	-0.239603	0.000875968
14299	Ncs1	neuronal calcium sensor 1	-0.111331	0.000884342
108911	Rcc2	regulator of chromosome condensation 2	0.138049	0.000888866
107769	Tm6sf1	transmembrane 6 superfamily member 1	0.18749	0.000893112
12306	Anxa2	annexin A2	0.237844	0.000906579
12014	Bach2	BTB and CNC homology, basic leucine zipper transcription factor 2	0.317074	0.000909861
433100	AA388235	expressed sequence AA388235	0.278373	0.000914134
109934	Abr	active BCR-related gene	0.114132	0.000944379
58869	Pex5l	peroxisomal biogenesis factor 5-like	0.174599	0.000944853
100177	Zmym6	zinc finger, MYM-type 6	-0.144557	0.000949537
240168	Rasgrp3	RAS, guanyl releasing protein 3	-0.268951	0.000954063
67299	Dock7	dedicator of cytokinesis 7	-0.14019	0.000960687
387285	Hcrtr2	hypocretin (orexin) receptor 2	0.317471	0.000963579
103583	Fbxw11	F-box and WD-40 domain protein 11	0.171917	0.000969551
20102	Rps4x	ribosomal protein S4, X-linked	0.146916	0.000973712
13808	Eno3	enolase 3, beta muscle	-0.199628	0.000973963
28075	Desi1	desumoylating isopeptidase 1	-0.1053	0.00098081
107522	Ece2	endothelin converting enzyme 2	-0.128556	0.000994244
14680	Gnal	guanine nucleotide binding protein, alpha stimulating, olfactory type	-0.119118	0.000996432
22393	Wfs1	wolframin ER transmembrane glycoprotein	-0.124407	0.00100111
19418	Rasgrf2	RAS protein-specific guanine nucleotide-releasing factor 2	0.323082	0.00100448
215335	Slc36a1	solute carrier family 36 (proton/amino acid symporter), member 1	-0.113217	0.00101151
229759	Olfm3	olfactomedin 3	-0.157048	0.00101151
195434	Utp14b	UTP14B small subunit processome component	0.312586	0.00101227
23881	G3bp2	GTPase activating protein (SH3 domain) binding protein 2	0.120212	0.00102093
54409	Ramp2	receptor (calcitonin) activity modifying protein 2	0.243805	0.0010258
112415	Zfp607b	zinc finger protein 607B	-0.227258	0.0010258
68910	Zfp467	zinc finger protein 467	-0.151704	0.00103069
66108	Ndufa9	NADH:ubiquinone oxidoreductase subunit A9	0.117045	0.00109838
100502825	Rpl37rt	ribosomal protein L37, retrotransposed	0.21202	0.00109916
227325	Dner	delta/notch-like EGF repeat containing	0.0941536	0.00110067
331474	Rtl5	retrotransposon Gag like 5	0.217403	0.00110944
70350	Basp1	brain abundant, membrane attached signal protein 1	0.312463	0.00111731
17158	Man2a1	mannosidase 2, alpha 1	-0.212067	0.00112874
63859	Impg1	interphotoreceptor matrix proteoglycan 1	-0.297092	0.00113499
14778	Gpx3	glutathione peroxidase 3	0.287218	0.00113549
215707	Ccdc92	coiled-coil domain containing 92	0.111265	0.00114265
15550	Htr1a	5-hydroxytryptamine (serotonin) receptor 1A	0.319676	0.0011438
24046	Scn11a	sodium channel, voltage-gated, type XI, alpha	0.28567	0.0011438
20383	Srsf3	serine and arginine-rich splicing factor 3	0.135974	0.00116392
108699	Chn1	chimerin 1	0.133573	0.00116911
77318	Ankrd55	ankyrin repeat domain 55	0.290988	0.00117559
18707	Pik3cd	phosphatidylinositol-4,5-bisphosphate 3-kinase catalytic subunit delta	-0.22081	0.00120904
71609	Tradd	TNFRSF1A-associated via death domain	-0.239559	0.00122332
13204	Dhx15	DEAH (Asp-Glu-Ala-His) box polypeptide 15	0.0999534	0.00122873
14811	Grin2a	glutamate receptor, ionotropic, NMDA2A (epsilon 1)	0.303953	0.00124813
104681	Slc16a6	solute carrier family 16 (monocarboxylic acid transporters), member 6	-0.180089	0.00126006
74257	Tspan17	tetraspanin 17	-0.166061	0.00126006
20970	Sdc3	syndecan 3	0.109104	0.00127515
14788	Gpr162	G protein-coupled receptor 162	-0.153429	0.00127952
20618	Sncg	synuclein, gamma	0.315924	0.00128132
329278	Tnn	tenascin N	-0.317996	0.00130315
237730	Fbll1	fibrillarin-like 1	0.191352	0.00130655
384214	Ephx4	epoxide hydrolase 4	-0.188918	0.00131916
20981	Syt3	synaptotagmin III	-0.119752	0.00134489
228942	Cbln4	cerebellin 4 precursor protein	0.306286	0.00134763
108837	Ibtk	inhibitor of Bruton agammaglobulinemia tyrosine kinase	-0.120738	0.00135419
225207	Zfp521	zinc finger protein 521	-0.133618	0.00135427
387314	Tmtc1	transmembrane and tetratricopeptide repeat containing 1	0.162371	0.00136597
74159	Acbd5	acyl-Coenzyme A binding domain containing 5	-0.113862	0.00137696
52250	Reep1	receptor accessory protein 1	0.12836	0.00138398
17765	Mtf2	metal response element binding transcription factor 2	-0.169418	0.00141103
330660	Btbd16	BTB (POZ) domain containing 16	0.30418	0.00141972
68507	Ppfia4	protein tyrosine phosphatase, receptor type, f polypeptide (PTPRF), interacting protein (liprin), alpha 4	-0.125384	0.00142945
239157	Pnma2	paraneoplastic antigen MA2	0.268761	0.00143242
76809	Bri3bp	Bri3 binding protein	-0.097271	0.00143409
103978	Gpc5	glypican 5	0.255204	0.00143958
18991	Pou3f1	POU domain, class 3, transcription factor 1	0.297557	0.00143958
12537	Cdk11b	cyclin-dependent kinase 11B	0.112566	0.00143958
11640	Akap1	A kinase (PRKA) anchor protein 1	-0.128178	0.00148426
27428	Shroom3	shroom family member 3	-0.18785	0.00149794
319885	Zcchc7	zinc finger, CCHC domain containing 7	-0.148222	0.00149951
224093	Fam43a	family with sequence similarity 43, member A	0.17239	0.00150981
12889	Cplx1	complexin 1	-0.0816673	0.00151167
100504687	2810029C07Rik	RIKEN cDNA 2810029C07 gene	-0.255499	0.00152789
68277	2310057M21Rik	RIKEN cDNA 2310057M21 gene	0.195446	0.00156575
79264	Krit1	KRIT1, ankyrin repeat containing	-0.120317	0.00158083
209776	Gpr139	G protein-coupled receptor 139	0.293025	0.00161881
16145	Igtp	interferon gamma induced GTPase	0.311682	0.00162246
192196	Luc7l2	LUC7-like 2 (S. cerevisiae)	-0.135746	0.00162342
75444	Ccdc192	coiled-coil domain containing 192	-0.21518	0.00162793
22384	Eif4h	eukaryotic translation initiation factor 4H	0.0847942	0.00162793
110084	Dnah1	dynein, axonemal, heavy chain 1	0.282364	0.0016453
232333	Slc6a1	solute carrier family 6 (neurotransmitter transporter, GABA), member 1	-0.0915275	0.00165454
78830	Slc25a12	solute carrier family 25 (mitochondrial carrier, Aralar), member 12	0.116245	0.00165962
56018	Stard10	START domain containing 10	0.112876	0.00166152
72927	Hepacam	hepatocyte cell adhesion molecule	0.124516	0.00166397
19211	Pten	phosphatase and tensin homolog	-0.127192	0.00168074
17005	Ltk	leukocyte tyrosine kinase	-0.203118	0.00168305
74770	Hhatl	hedgehog acyltransferase-like	0.18848	0.00169661
16425	Itih2	inter-alpha trypsin inhibitor, heavy chain 2	0.277666	0.0017132
381217	Fam189a2	family with sequence similarity 189, member A2	0.18926	0.0017282
20907	Stx1a	syntaxin 1A (brain)	0.292483	0.00172993
101565	Ccp110	centriolar coiled coil protein 110	-0.13168	0.00173225
192897	Itgb4	integrin beta 4	-0.223073	0.00173305
23849	Klf6	Kruppel-like factor 6	0.220317	0.00173781
233033	Samd4b	sterile alpha motif domain containing 4B	0.140749	0.00173781
219228	Pcdh17	protocadherin 17	0.179779	0.00173872
12569	Cdk5r1	cyclin-dependent kinase 5, regulatory subunit 1 (p35)	-0.112423	0.00174672
69754	Fbxo7	F-box protein 7	0.167737	0.00175296
50779	Rgs6	regulator of G-protein signaling 6	0.206849	0.00175912
74596	Cds1	CDP-diacylglycerol synthase 1	0.1024	0.00176053
56036	Ccnl2	cyclin L2	-0.131608	0.00176151
72585	Lypd1	Ly6/Plaur domain containing 1	0.280596	0.0017838
16485	Kcna1	potassium voltage-gated channel, shaker-related subfamily, member 1	0.117607	0.0017838
76166	Cplane2	ciliogenesis and planar polarity effector 2	0.293887	0.00178406
16768	Lag3	lymphocyte-activation gene 3	0.310107	0.00178406
320747	Lingo4	leucine rich repeat and Ig domain containing 4	0.279289	0.00179316
69399	1700025G04Rik	RIKEN cDNA 1700025G04 gene	-0.180869	0.00180611
68519	Eml1	echinoderm microtubule associated protein like 1	0.0996015	0.00180649
76486	Ly6k	lymphocyte antigen 6 complex, locus K	0.197147	0.00180649
269295	Rtn4rl2	reticulon 4 receptor-like 2	0.284778	0.00180649
19700	Rem1	rad and gem related GTP binding protein 1	0.288754	0.00180649
100662	NA	NA	-0.157586	0.00180649
110796	Tshz1	teashirt zinc finger family member 1	-0.122289	0.00181012
66235	Eif1ax	eukaryotic translation initiation factor 1A, X-linked	0.121053	0.00185327
75553	Zc3h14	zinc finger CCCH type containing 14	-0.130945	0.00187886
29809	Rabgap1l	RAB GTPase activating protein 1-like	-0.15149	0.00192103
13400	Dmpk	dystrophia myotonica-protein kinase	0.16412	0.00192267
18613	Pecam1	platelet/endothelial cell adhesion molecule 1	0.208485	0.00194206
20442	St3gal1	ST3 beta-galactoside alpha-2,3-sialyltransferase 1	0.271408	0.00195036
58187	Cldn10	claudin 10	0.182328	0.00196041
114249	Npnt	nephronectin	0.279448	0.00196041
237459	Cdk17	cyclin-dependent kinase 17	-0.140678	0.00196959
11745	Anxa3	annexin A3	0.238686	0.00197041
54698	Crtam	cytotoxic and regulatory T cell molecule	-0.1493	0.00197041
21419	Tfap2b	transcription factor AP-2 beta	-0.162344	0.00200223
74440	Cmip	c-Maf inducing protein	0.141623	0.00201155
67295	Rab3c	RAB3C, member RAS oncogene family	0.187371	0.00201617
66106	Smpx	small muscle protein, X-linked	0.27013	0.00201633
228026	Pdk1	pyruvate dehydrogenase kinase, isoenzyme 1	-0.168465	0.00203863
78751	Zc3h6	zinc finger CCCH type containing 6	-0.2052	0.00203863
18682	Phkg1	phosphorylase kinase gamma 1	0.153508	0.00205278
17937	Nab2	Ngfi-A binding protein 2	-0.180552	0.00206222
230775	Adgrb2	adhesion G protein-coupled receptor B2	-0.122912	0.00207323
269389	Tox2	TOX high mobility group box family member 2	0.268209	0.00207533
76183	Celf6	CUGBP, Elav-like family member 6	0.264559	0.0020813
14264	Fmod	fibromodulin	0.16335	0.00208204
74256	Cyld	CYLD lysine 63 deubiquitinase	-0.115115	0.00208465
19279	Ptprr	protein tyrosine phosphatase, receptor type, R	0.110066	0.00209258
72053	Tmub2	transmembrane and ubiquitin-like domain containing 2	0.119718	0.00209639
791396	Gm16485	predicted gene 16485	-0.255462	0.00211004
68566	Caly	calcyon neuron-specific vesicular protein	0.159554	0.00211023
66109	Tspan13	tetraspanin 13	0.124737	0.00211313
20269	Scn3a	sodium channel, voltage-gated, type III, alpha	0.289994	0.00211313
231225	Tapt1	transmembrane anterior posterior transformation 1	-0.115807	0.00211313
56471	Stmn4	stathmin-like 4	0.116759	0.00211791
23801	Aloxe3	arachidonate lipoxygenase 3	0.248173	0.00212568
104174	Gldc	glycine decarboxylase	-0.144681	0.00212568
20965	Syn2	synapsin II	-0.0841642	0.00213479
14261	Fmo1	flavin containing monooxygenase 1	0.250791	0.00214344
319710	Frmd6	FERM domain containing 6	0.268586	0.00214344
212632	Iffo2	intermediate filament family orphan 2	-0.127469	0.00214344
18111	Nnat	neuronatin	0.157046	0.00214805
58226	Cacna1h	calcium channel, voltage-dependent, T type, alpha 1H subunit	0.249241	0.00215743
56405	Dusp14	dual specificity phosphatase 14	0.237	0.00216668
20354	Sema4d	sema domain, immunoglobulin domain (Ig), transmembrane domain (TM) and short cytoplasmic domain, (semaphorin) 4D	0.136469	0.00216668
15586	Hyal1	hyaluronoglucosaminidase 1	0.272839	0.00219468
269109	Dpp10	dipeptidylpeptidase 10	0.100615	0.00219483
327655	Ppip5k1	diphosphoinositol pentakisphosphate kinase 1	-0.10205	0.00219693
65971	Tbata	thymus, brain and testes associated	0.171036	0.00225889
320683	Zfp629	zinc finger protein 629	-0.136112	0.00225889
70574	Cpm	carboxypeptidase M	0.23598	0.00228658
76178	Coa5	cytochrome C oxidase assembly factor 5	-0.135375	0.00228684
227102	Ormdl1	ORM1-like 1 (S. cerevisiae)	-0.216322	0.00230808
228775	Trib3	tribbles pseudokinase 3	0.303611	0.00231987
319903	9630013A20Rik	RIKEN cDNA 9630013A20 gene	0.288325	0.00236297
19285	Cavin1	caveolae associated 1	0.198543	0.0023866
59125	Nek7	NIMA (never in mitosis gene a)-related expressed kinase 7	0.154295	0.00239507
71367	Chst9	carbohydrate (N-acetylgalactosamine 4-0) sulfotransferase 9	-0.283677	0.00242115
66869	Zfp869	zinc finger protein 869	0.170027	0.00243525
231532	Arhgap24	Rho GTPase activating protein 24	0.268959	0.00243646
67389	C1qtnf12	C1q and tumor necrosis factor related 12	-0.198762	0.00244424
406217	Bex4	brain expressed X-linked 4	0.208526	0.00247087
56219	Extl1	exostosin-like glycosyltransferase 1	0.205362	0.00247247
26559	Hunk	hormonally upregulated Neu-associated kinase	-0.155366	0.00254912
100502679	Gm15577	predicted gene 15577	0.275533	0.00254912
56016	Hebp2	heme binding protein 2	-0.287852	0.00255215
77629	Sphkap	SPHK1 interactor, AKAP domain containing	-0.123555	0.00255879
11606	Agt	angiotensinogen (serpin peptidase inhibitor, clade A, member 8)	0.239085	0.00256682
99326	Garnl3	GTPase activating RANGAP domain-like 3	0.10998	0.00256956
268445	Ankrd13b	ankyrin repeat domain 13b	-0.120549	0.00259724
52009	Jpt2	Jupiter microtubule associated homolog 2	-0.250065	0.00259724
56613	Rps6ka4	ribosomal protein S6 kinase, polypeptide 4	-0.142798	0.00259724
99633	Adgrl2	adhesion G protein-coupled receptor L2	0.121789	0.00259724
71962	Castor1	cytosolic arginine sensor for mTORC1 subunit 1	0.284587	0.00259753
57230	Sap30bp	SAP30 binding protein	0.12406	0.00260782
114873	Dscaml1	DS cell adhesion molecule like 1	-0.141602	0.00260782
319893	A230057D06Rik	RIKEN cDNA A230057D06 gene	-0.181974	0.0026112
12520	Cd81	CD81 antigen	0.0828843	0.00261297
14000	Drosha	drosha, ribonuclease type III	0.0777308	0.00262454
15957	Ifit1	interferon-induced protein with tetratricopeptide repeats 1	0.300784	0.00262454
228829	Phf20	PHD finger protein 20	-0.100087	0.00263717
76376	Slc24a2	solute carrier family 24 (sodium/potassium/calcium exchanger), member 2	-0.139208	0.0026547
67917	Zcchc3	zinc finger, CCHC domain containing 3	-0.15043	0.00265727
114128	Laptm4b	lysosomal-associated protein transmembrane 4B	0.105831	0.00268526
20085	Rps19	ribosomal protein S19	0.150297	0.00268526
224805	Aars2	alanyl-tRNA synthetase 2, mitochondrial	-0.126235	0.00269725
230088	Fam214b	family with sequence similarity 214, member B	-0.140661	0.00271375
626391	Zfp951	zinc finger protein 951	-0.298648	0.00272945
14400	Gabrb1	gamma-aminobutyric acid (GABA) A receptor, subunit beta 1	0.214	0.00277918
280408	Rilp	Rab interacting lysosomal protein	-0.288584	0.00278829
74525	Fam234b	family with sequence similarity 234, member B	-0.0771888	0.00278829
233335	Synm	synemin, intermediate filament protein	0.216212	0.00279382
69743	Casz1	castor zinc finger 1	0.225895	0.00280646
16918	Mycl	v-myc avian myelocytomatosis viral oncogene lung carcinoma derived	0.219077	0.00280982
27273	Pdk4	pyruvate dehydrogenase kinase, isoenzyme 4	0.274597	0.00281474
20887	Sult1a1	sulfotransferase family 1A, phenol-preferring, member 1	0.279971	0.00282544
66435	Uggt2	UDP-glucose glycoprotein glucosyltransferase 2	-0.138196	0.00284063
67017	Fam210b	family with sequence similarity 210, member B	-0.184476	0.00285024
213948	Atg9b	autophagy related 9B	0.293473	0.0028912
272589	Tbcel	tubulin folding cofactor E-like	-0.107037	0.00291227
223864	Rapgef3	Rap guanine nucleotide exchange factor (GEF) 3	0.172784	0.00291713
170768	Pfkfb3	6-phosphofructo-2-kinase/fructose-2,6-biphosphatase 3	0.145912	0.002925
14800	Gria2	glutamate receptor, ionotropic, AMPA2 (alpha 2)	0.108499	0.002925
243616	Slc6a11	solute carrier family 6 (neurotransmitter transporter, GABA), member 11	0.23418	0.002925
106861	Abhd3	abhydrolase domain containing 3	0.111589	0.00293552
432731	Zscan26	zinc finger and SCAN domain containing 26	0.105136	0.00297119
18383	Tnfrsf11b	tumor necrosis factor receptor superfamily, member 11b (osteoprotegerin)	0.251189	0.00297119
22762	Zfpm2	zinc finger protein, multitype 2	-0.129985	0.0029775
13599	Ecel1	endothelin converting enzyme-like 1	0.298132	0.00300587
74002	Psd2	pleckstrin and Sec7 domain containing 2	-0.0955181	0.00300843
213550	Dis3l	DIS3 like exosome 3'-5' exoribonuclease	-0.115282	0.00301854
15388	Hnrnpl	heterogeneous nuclear ribonucleoprotein L	-0.0800781	0.00303779
93688	Klhl1	kelch-like 1	0.22979	0.00305149
72472	Slc16a10	solute carrier family 16 (monocarboxylic acid transporters), member 10	-0.23505	0.00305543
20562	Slit1	slit guidance ligand 1	0.297626	0.00305543
66511	Chtop	chromatin target of PRMT1	0.0940537	0.00305543
66901	Proz	protein Z, vitamin K-dependent plasma glycoprotein	0.235513	0.00305543
20665	Sox10	SRY (sex determining region Y)-box 10	0.132589	0.00309506
69454	Clic3	chloride intracellular channel 3	0.25644	0.00310367
108150	Galnt7	polypeptide N-acetylgalactosaminyltransferase 7	-0.157027	0.00314496
72972	Ccser2	coiled-coil serine rich 2	-0.119232	0.00317598
238257	Tmem30b	transmembrane protein 30B	-0.295028	0.00317962
210094	Iglon5	IgLON family member 5	-0.0937304	0.00318153
269275	Acvr1c	activin A receptor, type IC	0.24586	0.00320024
252972	Tpcn1	two pore channel 1	0.107977	0.00321185
67847	Sncaip	synuclein, alpha interacting protein (synphilin)	0.224463	0.00321935
14580	Gfap	glial fibrillary acidic protein	0.144415	0.00323066
24117	Wif1	Wnt inhibitory factor 1	-0.295939	0.0032632
15959	Ifit3	interferon-induced protein with tetratricopeptide repeats 3	0.295408	0.00327937
236604	Pisd-ps1	phosphatidylserine decarboxylase, pseudogene 1	-0.271506	0.00330128
100017	Ldlrap1	low density lipoprotein receptor adaptor protein 1	-0.179929	0.00332659
15200	Hbegf	heparin-binding EGF-like growth factor	-0.167068	0.00332869
71448	Tmem80	transmembrane protein 80	-0.136288	0.00333035
19142	Prss12	protease, serine 12 neurotrypsin (motopsin)	0.267603	0.00334107
16541	Napsa	napsin A aspartic peptidase	-0.262799	0.00336274
15245	Hhip	Hedgehog-interacting protein	0.233528	0.00336274
241134	Nyap2	neuronal tyrosine-phophorylated phosphoinositide 3-kinase adaptor 2	0.229164	0.00337086
18018	Nfatc1	nuclear factor of activated T cells, cytoplasmic, calcineurin dependent 1	0.212488	0.00337481
21987	Tpd52l1	tumor protein D52-like 1	0.236381	0.0033814
18685	Phtf1	putative homeodomain transcription factor 1	-0.130245	0.00341808
77018	Col25a1	collagen, type XXV, alpha 1	0.282242	0.00341808
20019	Polr1a	polymerase (RNA) I polypeptide A	0.150784	0.00344183
15214	Hey2	hairy/enhancer-of-split related with YRPW motif 2	-0.257941	0.00344497
353328	Muc6	mucin 6, gastric	0.293484	0.0034484
68045	Rtraf	RNA transcription, translation and transport factor	0.166631	0.00347106
228432	Ano3	anoctamin 3	-0.191026	0.00347106
12534	Cdk1	cyclin-dependent kinase 1	-0.232503	0.00347405
104263	Kdm3a	lysine (K)-specific demethylase 3A	0.145123	0.00349525
224079	Atp13a4	ATPase type 13A4	0.163925	0.00355729
11688	Alox8	arachidonate 8-lipoxygenase	-0.283651	0.00356076
320150	Zdhhc17	zinc finger, DHHC domain containing 17	-0.0829007	0.00356186
74048	Vsir	V-set immunoregulatory receptor	0.201936	0.00357181
546071	Mast3	microtubule associated serine/threonine kinase 3	0.179782	0.00357331
13649	Egfr	epidermal growth factor receptor	0.237945	0.00358069
13170	Dbp	D site albumin promoter binding protein	-0.280378	0.00360447
108030	Lin7a	lin-7 homolog A, crumbs cell polarity complex component	0.168407	0.00360626
100043902	Six3os1	SIX homeobox 3, opposite strand 1	0.285146	0.00360626
66797	Cntnap2	contactin associated protein-like 2	0.156712	0.00361005
14767	Nmur1	neuromedin U receptor 1	-0.280292	0.00363229
76206	Gpr165	G protein-coupled receptor 165	0.265783	0.00363275
208715	Hmgcs1	3-hydroxy-3-methylglutaryl-Coenzyme A synthase 1	-0.165343	0.00368171
11861	Arl4a	ADP-ribosylation factor-like 4A	-0.142824	0.00368336
80297	Sptbn4	spectrin beta, non-erythrocytic 4	-0.138126	0.00373884
57746	Piwil2	piwi-like RNA-mediated gene silencing 2	-0.277595	0.00375935
78506	Micu3	mitochondrial calcium uptake family, member 3	-0.119298	0.00375935
232855	Zfp772	zinc finger protein 772	-0.209483	0.00377222
13446	Doc2a	double C2, alpha	0.229273	0.00378824
399548	Scn4b	sodium channel, type IV, beta	0.126061	0.0038065
14229	Fkbp5	FK506 binding protein 5	0.291487	0.00384839
57914	Crlf2	cytokine receptor-like factor 2	-0.191852	0.00386656
116838	Rims2	regulating synaptic membrane exocytosis 2	-0.10317	0.00386775
97998	Deptor	DEP domain containing MTOR-interacting protein	0.232523	0.00386775
242481	NA	NA	0.233577	0.00386775
54403	Slc4a4	solute carrier family 4 (anion exchanger), member 4	0.104048	0.00386775
17772	Mtm1	X-linked myotubular myopathy gene 1	-0.183957	0.00388113
320244	Ttll5	tubulin tyrosine ligase-like family, member 5	0.116183	0.00391094
27204	Syn3	synapsin III	0.146172	0.00393387
52898	Rnasek	ribonuclease, RNase K	-0.11417	0.00393387
225326	Pik3c3	phosphatidylinositol 3-kinase catalytic subunit type 3	-0.12317	0.00393387
383766	Tldc2	TBC/LysM associated domain containing 2	-0.267762	0.00393972
53970	Rfx5	regulatory factor X, 5 (influences HLA class II expression)	-0.149198	0.00394708
68693	Hnrnpul2	heterogeneous nuclear ribonucleoprotein U-like 2	0.1095	0.00396182
230673	Ipo13	importin 13	-0.0909665	0.00397963
16398	Itga2	integrin alpha 2	-0.245833	0.00401216
21948	Cd70	CD70 antigen	-0.290365	0.00401216
17721	ND5	NADH dehydrogenase subunit 5	-0.125739	0.00401216
18744	Pja1	praja ring finger ubiquitin ligase 1	0.085051	0.00401216
276829	Smtnl2	smoothelin-like 2	-0.289438	0.00401332
353235	Pcdha8	protocadherin alpha 8	0.263489	0.00402899
56473	Fads2	fatty acid desaturase 2	0.152366	0.00404884
381269	Mreg	melanoregulin	-0.152554	0.00407327
22235	Ugdh	UDP-glucose dehydrogenase	-0.141627	0.00409627
78653	Bola3	bolA-like 3 (E. coli)	-0.183297	0.0041212
19009	Pou6f1	POU domain, class 6, transcription factor 1	0.120846	0.00412704
74318	Hopx	HOP homeobox	-0.176076	0.00412784
18286	Odf2	outer dense fiber of sperm tails 2	-0.10313	0.00417346
20980	Syt2	synaptotagmin II	0.137635	0.00419623
319880	Tmcc3	transmembrane and coiled coil domains 3	0.144599	0.00421072
228576	Mall	mal, T cell differentiation protein-like	0.279213	0.00424892
233115	Dpy19l3	dpy-19-like 3 (C. elegans)	0.10254	0.00426001
170738	Kcnh7	potassium voltage-gated channel, subfamily H (eag-related), member 7	0.289139	0.00428774
20349	Sema3e	sema domain, immunoglobulin domain (Ig), short basic domain, secreted, (semaphorin) 3E	-0.20164	0.0042913
216821	Tmem11	transmembrane protein 11	0.177727	0.00430738
23948	Mmp17	matrix metallopeptidase 17	-0.236293	0.00433625
243328	Slc29a4	solute carrier family 29 (nucleoside transporters), member 4	-0.114939	0.00436257
280411	Lix1l	Lix1-like	-0.127404	0.00439665
73218	Sppl2b	signal peptide peptidase like 2B	-0.117574	0.00444044
71458	Bcor	BCL6 interacting corepressor	-0.143909	0.00444044
13429	Dnm1	dynamin 1	-0.0954303	0.00446829
207393	Elfn2	leucine rich repeat and fibronectin type III, extracellular 2	0.194962	0.00450574
13839	Epha5	Eph receptor A5	0.223625	0.00450574
110196	Fdps	farnesyl diphosphate synthetase	-0.151525	0.00451759
100861837	NA	NA	-0.245655	0.00452314
20112	Rps6ka2	ribosomal protein S6 kinase, polypeptide 2	0.135255	0.0045381
79196	Osbpl5	oxysterol binding protein-like 5	-0.211427	0.00456388
140743	Rem2	rad and gem related GTP binding protein 2	-0.231887	0.00461039
11307	Abcg1	ATP binding cassette subfamily G member 1	0.107218	0.0046328
330369	Fbxo41	F-box protein 41	-0.105422	0.00463776
12043	Bcl2	B cell leukemia/lymphoma 2	0.215738	0.00463948
67399	Pdlim7	PDZ and LIM domain 7	-0.126423	0.00463996
665205	Gm14327	predicted gene 14327	-0.284778	0.00465082
64384	Sirt3	sirtuin 3	-0.121143	0.00466324
14029	Evx2	even-skipped homeobox 2	0.26633	0.00466434
21761	Morf4l1	mortality factor 4 like 1	0.138727	0.00468183
67865	Rgs10	regulator of G-protein signalling 10	0.1762	0.00473483
101476	Plekha1	pleckstrin homology domain containing, family A (phosphoinositide binding specific) member 1	-0.102743	0.00479309
18515	Pbx2	pre B cell leukemia homeobox 2	-0.124359	0.00480036
67889	Rbm18	RNA binding motif protein 18	0.126327	0.00480036
14751	Gpi1	glucose-6-phosphate isomerase 1	-0.08936	0.00482573
12778	Ackr3	atypical chemokine receptor 3	-0.252813	0.00483778
107747	Aldh1l1	aldehyde dehydrogenase 1 family, member L1	0.155353	0.00484642
18576	Pde3b	phosphodiesterase 3B, cGMP-inhibited	-0.136217	0.00485907
13595	Ebp	phenylalkylamine Ca2+ antagonist (emopamil) binding protein	-0.170949	0.00485907
12616	Cenpb	centromere protein B	0.132234	0.00487713
14077	Fabp3	fatty acid binding protein 3, muscle and heart	-0.173423	0.00492034
319951	A230001M10Rik	RIKEN cDNA A230001M10 gene	-0.285594	0.00492484
140919	Slc17a6	solute carrier family 17 (sodium-dependent inorganic phosphate cotransporter), member 6	0.279684	0.00496999
66084	Rmnd1	required for meiotic nuclear division 1 homolog	-0.176623	0.00498606
215303	Camk1g	calcium/calmodulin-dependent protein kinase I gamma	-0.1779	0.00503856
66515	Cul7	cullin 7	-0.106846	0.00506242
18764	Pkd2	polycystin 2, transient receptor potential cation channel	-0.101295	0.00506242
74199	Vit	vitrin	0.280569	0.0051594
229595	Adamtsl4	ADAMTS-like 4	0.174086	0.00516256
18193	Nsd1	nuclear receptor-binding SET-domain protein 1	-0.0955539	0.00521244
271508	Brd8dc	BRD8 domain containing	-0.263763	0.00522092
229699	Slc16a4	solute carrier family 16 (monocarboxylic acid transporters), member 4	-0.267226	0.00523227
277414	Trp53i11	transformation related protein 53 inducible protein 11	-0.125238	0.00526082
14569	Gdi2	guanosine diphosphate (GDP) dissociation inhibitor 2	0.0896851	0.00530328
13197	Gadd45a	growth arrest and DNA-damage-inducible 45 alpha	-0.24143	0.00530328
18754	Prkce	protein kinase C, epsilon	0.1006	0.00532642
53896	Slc7a10	solute carrier family 7 (cationic amino acid transporter, y+ system), member 10	0.133358	0.00532957
238205	Lrfn5	leucine rich repeat and fibronectin type III domain containing 5	0.186053	0.00533231
216019	Hkdc1	hexokinase domain containing 1	-0.266253	0.00535739
26949	Vat1	vesicle amine transport 1	0.175347	0.00537358
104318	Csnk1d	casein kinase 1, delta	0.0844339	0.00537358
17476	Mpeg1	macrophage expressed gene 1	0.186226	0.00537358
20585	Hltf	helicase-like transcription factor	-0.124134	0.00537358
233836	Slc5a11	solute carrier family 5 (sodium/glucose cotransporter), member 11	-0.283246	0.00537892
234814	Mthfsd	methenyltetrahydrofolate synthetase domain containing	0.133758	0.00537892
20615	Snapin	SNAP-associated protein	-0.145059	0.00542845
234023	Arglu1	arginine and glutamate rich 1	-0.131979	0.0054717
66222	Serpinb1a	serine (or cysteine) peptidase inhibitor, clade B, member 1a	-0.263393	0.00547525
16426	Itih3	inter-alpha trypsin inhibitor, heavy chain 3	0.183651	0.005512
74470	Cep72	centrosomal protein 72	0.171256	0.00553911
56191	Tro	trophinin	0.0977681	0.00554644
50528	Tmprss2	transmembrane protease, serine 2	-0.241408	0.00555067
16658	Mafb	v-maf musculoaponeurotic fibrosarcoma oncogene family, protein B (avian)	0.263839	0.00556655
11641	NA	NA	0.111703	0.00556655
18027	Nfia	nuclear factor I/A	-0.141954	0.00556655
207686	Cfap69	cilia and flagella associated protein 69	-0.225539	0.00556655
74998	Rab11fip2	RAB11 family interacting protein 2 (class I)	-0.121191	0.00562208
17122	Mxd4	Max dimerization protein 4	0.142879	0.00562707
246710	Rhobtb2	Rho-related BTB domain containing 2	0.128006	0.00563626
252837	Ackr4	atypical chemokine receptor 4	-0.281558	0.00563626
70823	Hmgxb4	HMG box domain containing 4	-0.148308	0.00566357
218333	Ice1	interactor of little elongation complex ELL subunit 1	-0.0914119	0.00567765
213054	Gabpb2	GA repeat binding protein, beta 2	-0.104905	0.00567765
76884	Cyfip2	cytoplasmic FMR1 interacting protein 2	-0.0822655	0.00569851
66612	Ormdl3	ORM1-like 3 (S. cerevisiae)	0.13146	0.00570028
18476	Pafah1b3	platelet-activating factor acetylhydrolase, isoform 1b, subunit 3	0.187975	0.00570028
71330	Rcbtb1	regulator of chromosome condensation (RCC1) and BTB (POZ) domain containing protein 1	-0.111785	0.0057331
18627	Per2	period circadian clock 2	0.260111	0.00576338
381232	Mirt1	myocardial infarction associated transcript 1	0.211637	0.00576338
93876	Pcdhb5	protocadherin beta 5	0.254068	0.0057687
20515	Slc20a1	solute carrier family 20, member 1	0.0803707	0.0057687
78283	Map7d2	MAP7 domain containing 2	0.101557	0.0057687
66492	Zmat2	zinc finger, matrin type 2	-0.121296	0.00578536
21411	Tcf20	transcription factor 20	0.131863	0.00580736
17202	Mc4r	melanocortin 4 receptor	0.19918	0.00584176
67418	Ppil4	peptidylprolyl isomerase (cyclophilin)-like 4	0.113271	0.00587147
12608	Cebpb	CCAAT/enhancer binding protein (C/EBP), beta	0.230234	0.00587147
58185	Rsad2	radical S-adenosyl methionine domain containing 2	0.264039	0.00593923
27377	Yme1l1	YME1-like 1 (S. cerevisiae)	0.095806	0.00597411
110078	Pygb	brain glycogen phosphorylase	0.0894206	0.00597411
244310	Dlgap2	DLG associated protein 2	0.269249	0.00615534
12716	Ckmt1	creatine kinase, mitochondrial 1, ubiquitous	-0.0852218	0.0061565
171212	Galnt10	polypeptide N-acetylgalactosaminyltransferase 10	0.15551	0.00618183
66054	Cndp2	CNDP dipeptidase 2 (metallopeptidase M20 family)	-0.140611	0.00618183
15526	Hspa9	heat shock protein 9	0.099545	0.00625947
23796	Aplnr	apelin receptor	-0.269033	0.00625947
231440	Parm1	prostate androgen-regulated mucin-like protein 1	-0.159006	0.00630177
338351	Akap17b	A kinase (PRKA) anchor protein 17B	-0.162544	0.0063682
77577	Spns3	spinster homolog 3	-0.247636	0.00639936
13717	Eln	elastin	0.229636	0.00639981
12289	Cacna1d	calcium channel, voltage-dependent, L type, alpha 1D subunit	-0.128811	0.00642033
242915	Garem2	GRB2 associated regulator of MAPK1 subtype 2	-0.146003	0.00647996
66899	Fip1l1	FIP1 like 1 (S. cerevisiae)	-0.119379	0.00647996
71355	Col24a1	collagen, type XXIV, alpha 1	0.27839	0.00650993
83485	Ngrn	neugrin, neurite outgrowth associated	0.114197	0.00651267
54634	Magix	MAGI family member, X-linked	-0.276539	0.00655336
237859	Nsrp1	nuclear speckle regulatory protein 1	0.155168	0.00662304
13078	Cyp1b1	cytochrome P450, family 1, subfamily b, polypeptide 1	0.250091	0.006629
23962	Oasl2	2'-5' oligoadenylate synthetase-like 2	0.275028	0.00668377
381917	Dnah3	dynein, axonemal, heavy chain 3	0.274827	0.00668807
16440	Itpr3	inositol 1,4,5-triphosphate receptor 3	-0.161122	0.00677373
20474	Six4	sine oculis-related homeobox 4	-0.276456	0.00677451
16210	Impact	impact, RWD domain protein	0.147943	0.00683988
15168	Hcn3	hyperpolarization-activated, cyclic nucleotide-gated K+ 3	-0.161746	0.00687549
19373	Rag1	recombination activating 1	0.273408	0.00696444
76897	Ralyl	RALY RNA binding protein-like	-0.130971	0.00697587
98682	Mfsd6	major facilitator superfamily domain containing 6	0.125302	0.00699297
73032	Ttc9b	tetratricopeptide repeat domain 9B	-0.171068	0.00699297
68861	Dipk2a	divergent protein kinase domain 2A	-0.0945744	0.00699297
214498	Cdc73	cell division cycle 73, Paf1/RNA polymerase II complex component	0.165108	0.00700774
12671	Chrm3	cholinergic receptor, muscarinic 3, cardiac	0.270548	0.00700774
58239	Dexi	dexamethasone-induced transcript	-0.121391	0.00700774
17151	Ccndbp1	cyclin D-type binding-protein 1	-0.110444	0.00702935
22276	Uros	uroporphyrinogen III synthase	-0.134372	0.00702935
17692	Msl3	MSL complex subunit 3	-0.138619	0.00705542
239250	Slitrk6	SLIT and NTRK-like family, member 6	0.267506	0.00705831
244418	Prag1	PEAK1 related kinase activating pseudokinase 1	0.157859	0.00706722
208659	Fam20a	FAM20A, golgi associated secretory pathway pseudokinase	0.205066	0.00709629
243725	Ppp1r9a	protein phosphatase 1, regulatory subunit 9A	-0.10499	0.00709629
68074	A930013F10Rik	RIKEN cDNA A930013F10 gene	-0.175091	0.00712465
328110	Prpf39	pre-mRNA processing factor 39	-0.119666	0.00713523
69961	Rpp25l	ribonuclease P/MRP 25 subunit-like	0.174772	0.00713523
19885	Rorc	RAR-related orphan receptor gamma	0.177871	0.00721012
72290	Lsm11	U7 snRNP-specific Sm-like protein LSM11	-0.110901	0.0072382
68427	Slc39a13	solute carrier family 39 (metal ion transporter), member 13	-0.117605	0.0072382
14652	Glp1r	glucagon-like peptide 1 receptor	0.215845	0.00727823
15490	Hsd17b7	hydroxysteroid (17-beta) dehydrogenase 7	-0.141043	0.0073435
18121	Nog	noggin	-0.209613	0.00734439
81018	Rnf114	ring finger protein 114	-0.0936512	0.00739902
70351	Ppp4r1	protein phosphatase 4, regulatory subunit 1	-0.108717	0.00740927
216443	Mars1	methionine-tRNA synthetase 1	0.131499	0.00740932
216850	Kdm6b	KDM1 lysine (K)-specific demethylase 6B	-0.141269	0.00740932
14733	Gpc1	glypican 1	-0.107855	0.00745747
68337	Crip2	cysteine rich protein 2	0.164503	0.00750127
240327	Gm4951	predicted gene 4951	0.209089	0.00750127
240185	Jcad	junctional cadherin 5 associated	0.176913	0.00758973
17868	Mybpc3	myosin binding protein C, cardiac	-0.168707	0.00760572
56338	Txnip	thioredoxin interacting protein	0.274193	0.00760572
16939	Lor	loricrin	0.268942	0.00762548
106877	Afap1l1	actin filament associated protein 1-like 1	-0.19815	0.00763375
80837	Rhoj	ras homolog family member J	0.206468	0.00769393
668940	Myh7b	myosin, heavy chain 7B, cardiac muscle, beta	-0.189725	0.00770044
100502985	Gm10814	predicted gene 10814	-0.270169	0.0077509
16497	Kcnab1	potassium voltage-gated channel, shaker-related subfamily, beta member 1	0.102146	0.0077509
17357	Marcksl1	MARCKS-like 1	0.16536	0.00783778
382867	Zfp488	zinc finger protein 488	0.25868	0.00786774
54601	Foxo4	forkhead box O4	0.140993	0.00787225
106618	Wdr90	WD repeat domain 90	0.148055	0.00788557
76267	Fads1	fatty acid desaturase 1	0.071923	0.00790352
93884	Pcdhb13	protocadherin beta 13	0.25555	0.00794724
12497	Entpd6	ectonucleoside triphosphate diphosphohydrolase 6	0.116227	0.00794724
51938	Ccdc39	coiled-coil domain containing 39	-0.210169	0.00796108
11889	Asgr1	asialoglycoprotein receptor 1	-0.224557	0.00803772
20384	Srsf5	serine and arginine-rich splicing factor 5	-0.11241	0.00804669
13869	Erbb4	erb-b2 receptor tyrosine kinase 4	0.232388	0.00809082
271711	Tmem169	transmembrane protein 169	-0.184468	0.00826495
226414	Dars	aspartyl-tRNA synthetase	-0.13149	0.00828599
20779	Src	Rous sarcoma oncogene	-0.099002	0.00838649
60425	Doc2g	double C2, gamma	-0.190638	0.00846486
229706	Slc6a17	solute carrier family 6 (neurotransmitter transporter), member 17	0.0990185	0.00850243
59093	Pcbp3	poly(rC) binding protein 3	-0.113424	0.00850747
74326	Hnrnpr	heterogeneous nuclear ribonucleoprotein R	0.113261	0.00850747
12180	Smyd1	SET and MYND domain containing 1	0.269649	0.00850747
109904	Mcf2	mcf.2 transforming sequence	0.250067	0.00850747
53886	Cdkl2	cyclin-dependent kinase-like 2 (CDC2-related kinase)	-0.148229	0.00850967
53321	Cntnap1	contactin associated protein-like 1	-0.102265	0.00851954
433022	Plcxd2	phosphatidylinositol-specific phospholipase C, X domain containing 2	-0.11656	0.00854121
66585	Snrnp40	small nuclear ribonucleoprotein 40 (U5)	0.134562	0.00854525
28028	Mrpl50	mitochondrial ribosomal protein L50	0.140524	0.00858573
330319	Wipf3	WAS/WASL interacting protein family, member 3	-0.13646	0.00859999
268755	Mir124a-1hg	Mir124-1 host gene (non-protein coding)	-0.0830062	0.00864649
15945	Cxcl10	chemokine (C-X-C motif) ligand 10	0.17495	0.00865879
108937	Rnf169	ring finger protein 169	-0.112154	0.00865879
56876	Nsmf	NMDA receptor synaptonuclear signaling and neuronal migration factor	-0.118377	0.00866675
100526469	Mir3064	microRNA 3064	-0.201349	0.00867558
330695	Ctxn1	cortexin 1	0.2133	0.00867716
170767	Rfxap	regulatory factor X-associated protein	-0.129202	0.00877537
13845	Ephb3	Eph receptor B3	0.239736	0.00880987
100303647	AF357359	snoRNA AF357359	-0.18463	0.0088172
18507	Pax5	paired box 5	0.206027	0.00883464
114615	Elac1	elaC ribonuclease Z 1	-0.112584	0.00885734
19735	Rgs2	regulator of G-protein signaling 2	0.169214	0.00892806
74182	Gpcpd1	glycerophosphocholine phosphodiesterase 1	-0.116079	0.00892806
16510	Kcnh1	potassium voltage-gated channel, subfamily H (eag-related), member 1	-0.163901	0.00902462
329679	Fnip2	folliculin interacting protein 2	-0.0992878	0.00904401
69479	1700029J07Rik	RIKEN cDNA 1700029J07 gene	-0.217507	0.00905278
73516	1700086O06Rik	RIKEN cDNA 1700086O06 gene	0.265069	0.00910669
56741	Igdcc4	immunoglobulin superfamily, DCC subclass, member 4	-0.124059	0.00921262
13924	Ptprv	protein tyrosine phosphatase, receptor type, V	0.210404	0.00927342
64817	Svep1	sushi, von Willebrand factor type A, EGF and pentraxin domain containing 1	0.173118	0.00927342
104458	Rars	arginyl-tRNA synthetase	0.125881	0.00928828
108079	Prkaa2	protein kinase, AMP-activated, alpha 2 catalytic subunit	-0.172637	0.00928857
227545	Proser2	proline and serine rich 2	-0.14416	0.00929619
56695	Pnkd	paroxysmal nonkinesiogenic dyskinesia	0.0763237	0.00932311
97863	Fam8a1	family with sequence similarity 8, member A1	0.150956	0.00934074
69082	Zc3h15	zinc finger CCCH-type containing 15	0.113699	0.00934074
64209	Herpud1	homocysteine-inducible, endoplasmic reticulum stress-inducible, ubiquitin-like domain member 1	0.139727	0.00934074
94221	Gopc	golgi associated PDZ and coiled-coil motif containing	-0.114456	0.00936032
236539	Phgdh	3-phosphoglycerate dehydrogenase	0.139212	0.00944585
68020	Coa8	cytochrome c oxidase assembly factor 8	-0.160744	0.00945787
228061	Agps	alkylglycerone phosphate synthase	-0.137154	0.00945787
224796	Clic5	chloride intracellular channel 5	0.203376	0.00957511
94040	Clmn	calmin	0.100875	0.0096621
66787	Gskip	GSK3B interacting protein	0.127754	0.0096621
229534	Pbxip1	pre B cell leukemia transcription factor interacting protein 1	0.145608	0.0096621
14789	P3h3	prolyl 3-hydroxylase 3	-0.12207	0.0096621
68815	Btbd10	BTB (POZ) domain containing 10	0.107661	0.0096621
630836	2010315B03Rik	RIKEN cDNA 2010315B03 gene	-0.1791	0.0096621
72997	Kantr	Kdm5c adjacent non-coding transcript	-0.121834	0.0096621
68344	Tmem174	transmembrane protein 174	0.191589	0.00966703
380768	Ccdc177	coiled-coil domain containing 177	-0.157613	0.0096685
14805	Grik1	glutamate receptor, ionotropic, kainate 1	0.130306	0.0096685
67393	Cxxc5	CXXC finger 5	-0.100439	0.0096685
244654	Mtss2	MTSS I-BAR domain containing 2	-0.0730882	0.0096685
79221	Hdac9	histone deacetylase 9	0.186809	0.00968315
15374	Jpt1	Jupiter microtubule associated homolog 1	-0.162033	0.00971329
100861531	Rn45s	45S pre-ribosomal RNA	0.227739	0.00971329
217666	L2hgdh	L-2-hydroxyglutarate dehydrogenase	-0.141254	0.00978744
57339	Jph1	junctophilin 1	-0.13023	0.00984231
104718	Ttc7b	tetratricopeptide repeat domain 7B	-0.0896405	0.00984973
24074	Taf7	TATA-box binding protein associated factor 7	0.184873	0.00984973
27993	Imp4	IMP4, U3 small nucleolar ribonucleoprotein	0.124332	0.0098626
68875	Tmcc2	transmembrane and coiled-coil domains 2	0.0946216	0.00989703
100042480	Nhsl2	NHS-like 2	0.152861	0.0100151
107986	Ddb2	damage specific DNA binding protein 2	-0.176572	0.010094
28106	Mydgf	myeloid derived growth factor	0.152764	0.0101206
67434	Ankrd33b	ankyrin repeat domain 33B	0.152283	0.0101259
193385	Ripor2	RHO family interacting cell polarization regulator 2	0.146879	0.0101354
58801	Pmaip1	phorbol-12-myristate-13-acetate-induced protein 1	0.261476	0.0101625
226250	Afap1l2	actin filament associated protein 1-like 2	0.145542	0.0101625
109135	Plekha5	pleckstrin homology domain containing, family A member 5	-0.102829	0.0101959
100041677	Zfp984	zinc finger protein 984	-0.263874	0.0102115
72978	Cnih3	cornichon family AMPA receptor auxiliary protein 3	0.26571	0.0102406
320982	Arl4c	ADP-ribosylation factor-like 4C	0.133454	0.0102542
21973	Top2a	topoisomerase (DNA) II alpha	-0.226323	0.0102563
21389	Tbx6	T-box 6	0.264772	0.0102651
73192	Xpot	exportin, tRNA (nuclear export receptor for tRNAs)	0.0789418	0.0102693
21809	Tgfb3	transforming growth factor, beta 3	0.177917	0.0103048
67448	Plxdc2	plexin domain containing 2	0.14982	0.0103048
81535	Sgpp1	sphingosine-1-phosphate phosphatase 1	-0.123139	0.0103111
15898	Icam5	intercellular adhesion molecule 5, telencephalin	0.253068	0.0103484
14419	Gal	galanin and GMAP prepropeptide	0.212742	0.010368
353326	Rtl1	retrotransposon Gaglike 1	0.265513	0.0104437
67122	Nrarp	Notch-regulated ankyrin repeat protein	0.244469	0.0105588
12943	Pcdha10	protocadherin alpha 10	0.263419	0.0105919
12759	Clu	clusterin	0.0821215	0.0106283
68262	Agpat4	1-acylglycerol-3-phosphate O-acyltransferase 4 (lysophosphatidic acid acyltransferase, delta)	0.116726	0.0106638
11946	Atp5a1	ATP synthase, H+ transporting, mitochondrial F1 complex, alpha subunit 1	0.0656479	0.0107201
235106	Ntm	neurotrimin	-0.0742809	0.0107201
12530	Cdc25a	cell division cycle 25A	-0.141371	0.0107389
74020	Cpne4	copine IV	0.263142	0.01075
17434	Mocs2	molybdenum cofactor synthesis 2	-0.116396	0.0108333
212531	Sh3bgrl2	SH3 domain binding glutamic acid-rich protein like 2	-0.143477	0.0108546
56541	Habp4	hyaluronic acid binding protein 4	-0.0832846	0.0109267
18569	Pdcd4	programmed cell death 4	-0.114702	0.0109267
67087	Ctnnbip1	catenin beta interacting protein 1	-0.139802	0.0109949
330166	Miat	myocardial infarction associated transcript (non-protein coding)	0.249915	0.0109949
54646	Ppp1r3f	protein phosphatase 1, regulatory subunit 3F	-0.122757	0.0109949
98999	Znfx1	zinc finger, NFX1-type containing 1	0.106143	0.0109992
330836	Slc7a6	solute carrier family 7 (cationic amino acid transporter, y+ system), member 6	-0.146034	0.0109992
110172	Slc35b1	solute carrier family 35, member B1	-0.124846	0.0110147
12550	Cdh1	cadherin 1	-0.18116	0.0110596
67078	Pgp	phosphoglycolate phosphatase	-0.102054	0.0111258
667370	Ifit3b	interferon-induced protein with tetratricopeptide repeats 3B	0.258514	0.0111258
30951	Cbx8	chromobox 8	0.168377	0.0111481
245174	Zfp937	zinc finger protein 937	-0.227652	0.0112013
22388	Wdr1	WD repeat domain 1	-0.0767909	0.0113067
18458	Pabpc1	poly(A) binding protein, cytoplasmic 1	0.0880406	0.0113072
116731	Pcdha1	protocadherin alpha 1	0.263419	0.0113072
56199	Abcb10	ATP-binding cassette, sub-family B (MDR/TAP), member 10	-0.123751	0.0113072
214444	Cdk5rap2	CDK5 regulatory subunit associated protein 2	0.128519	0.0113091
13653	Egr1	early growth response 1	0.169209	0.011404
73288	Vps50	VPS50 EARP/GARPII complex subunit	0.127942	0.0114729
15944	Irgm1	immunity-related GTPase family M member 1	0.240639	0.0115091
14319	Fth1	ferritin heavy polypeptide 1	0.0892067	0.0115495
12823	Col19a1	collagen, type XIX, alpha 1	0.139384	0.0115576
328329	Mast4	microtubule associated serine/threonine kinase family member 4	0.13837	0.0115576
16601	Klf9	Kruppel-like factor 9	0.129382	0.0116084
93683	Glce	glucuronyl C5-epimerase	-0.147178	0.0116138
54484	Mkrn1	makorin, ring finger protein, 1	-0.0958317	0.0116194
19943	Rpl28	ribosomal protein L28	0.229609	0.0116389
100042547	Gm3897	predicted gene 3897	-0.254411	0.0116514
16177	Il1r1	interleukin 1 receptor, type I	0.233936	0.0116868
239114	Il17d	interleukin 17D	-0.168645	0.0117144
21983	Tpbg	trophoblast glycoprotein	0.228967	0.0117183
19243	Ptp4a1	protein tyrosine phosphatase 4a1	-0.196176	0.011724
26370	Cetn2	centrin 2	-0.153994	0.0117457
59287	Ncstn	nicastrin	0.105469	0.0117583
19172	Psmb4	proteasome (prosome, macropain) subunit, beta type 4	0.0952833	0.011812
20358	Sema6a	sema domain, transmembrane domain (TM), and cytoplasmic domain, (semaphorin) 6A	-0.140978	0.0118144
18301	Fxyd5	FXYD domain-containing ion transport regulator 5	0.245961	0.0118423
68273	Pomgnt1	protein O-linked mannose beta 1,2-N-acetylglucosaminyltransferase	-0.0963053	0.0118944
12259	C1qa	complement component 1, q subcomponent, alpha polypeptide	0.191692	0.0118944
71041	Pcgf6	polycomb group ring finger 6	-0.131508	0.0119454
68794	Flnc	filamin C, gamma	0.221549	0.0119913
240726	Slco5a1	solute carrier organic anion transporter family, member 5A1	-0.234448	0.012
66245	Hspbp1	HSPA (heat shock 70kDa) binding protein, cytoplasmic cochaperone 1	0.110662	0.0120123
71004	4931440P22Rik	RIKEN cDNA 4931440P22 gene	-0.25753	0.0120198
67151	Psmd9	proteasome (prosome, macropain) 26S subunit, non-ATPase, 9	0.138644	0.0120198
66184	Rps4l	ribosomal protein S4-like	0.228565	0.0121934
382018	Unc13a	unc-13 homolog A	0.131909	0.0122088
329650	Med12l	mediator complex subunit 12-like	-0.136561	0.0122575
20430	Cyfip1	cytoplasmic FMR1 interacting protein 1	0.0924411	0.0122754
319984	Jph4	junctophilin 4	-0.10917	0.0123145
70796	Zdhhc1	zinc finger, DHHC domain containing 1	-0.108541	0.0123145
66105	Ube2d3	ubiquitin-conjugating enzyme E2D 3	0.100846	0.0123743
66854	Trim35	tripartite motif-containing 35	0.0709957	0.0123818
240216	E230025N22Rik	Riken cDNA E230025N22 gene	-0.188944	0.012427
71684	Rbm43	RNA binding motif protein 43	-0.141727	0.0124357
14605	Tsc22d3	TSC22 domain family, member 3	0.236987	0.0124481
225358	Fam13b	family with sequence similarity 13, member B	0.14483	0.0124527
381605	Tbc1d2	TBC1 domain family, member 2	-0.223275	0.0124527
102414	Clk3	CDC-like kinase 3	-0.0885087	0.0124531
15939	Ier5	immediate early response 5	0.144298	0.0124591
229801	Tram1l1	translocation associated membrane protein 1-like 1	0.141883	0.0125661
66277	Klf15	Kruppel-like factor 15	0.239578	0.0126873
269587	Epb41	erythrocyte membrane protein band 4.1	-0.086422	0.0127124
114479	Slc5a5	solute carrier family 5 (sodium iodide symporter), member 5	-0.203059	0.0127179
20203	S100b	S100 protein, beta polypeptide, neural	-0.106937	0.0128038
15512	Hspa2	heat shock protein 2	0.183377	0.0128259
51793	Ddah2	dimethylarginine dimethylaminohydrolase 2	-0.151979	0.0128259
22041	Trf	transferrin	-0.114733	0.0128375
239099	Homez	homeodomain leucine zipper-encoding gene	-0.13748	0.012854
192662	Arhgdia	Rho GDP dissociation inhibitor (GDI) alpha	0.0789044	0.0129256
170753	Zfp704	zinc finger protein 704	-0.122226	0.0129256
13043	Cttn	cortactin	0.0819381	0.0129256
22318	Vamp2	vesicle-associated membrane protein 2	-0.0866152	0.0130181
29811	Ndrg2	N-myc downstream regulated gene 2	0.10853	0.0130196
71146	Golga7b	golgi autoantigen, golgin subfamily a, 7B	-0.113862	0.0130825
216011	Lrrc20	leucine rich repeat containing 20	0.128369	0.0131029
330483	Ceacam16	carcinoembryonic antigen-related cell adhesion molecule 16	-0.258863	0.0132131
230163	Aldob	aldolase B, fructose-bisphosphate	0.252986	0.013215
15251	Hif1a	hypoxia inducible factor 1, alpha subunit	-0.0987842	0.0132203
16329	Inpp1	inositol polyphosphate-1-phosphatase	0.12104	0.0132351
270096	Mon1b	MON1 homolog B, secretory traffciking associated	-0.108215	0.0134454
68339	Ccdc88c	coiled-coil domain containing 88C	-0.183847	0.0134538
104601	Mycbpap	MYCBP associated protein	-0.226577	0.0134759
217340	Rnf157	ring finger protein 157	0.102684	0.0134759
211548	Nomo1	nodal modulator 1	0.0778455	0.0134933
68001	Cfap298	cilia and flagella associate protien 298	-0.137205	0.0135172
72692	Hnrnpll	heterogeneous nuclear ribonucleoprotein L-like	-0.0908631	0.0135172
70552	Lrrc56	leucine rich repeat containing 56	-0.211872	0.0135172
192231	Hexim1	hexamethylene bis-acetamide inducible 1	0.111096	0.0135695
68436	Rpl34	ribosomal protein L34	0.154754	0.0135695
15277	Hk2	hexokinase 2	-0.177652	0.0136052
78771	Mctp1	multiple C2 domains, transmembrane 1	-0.130045	0.0136356
59029	Psmd14	proteasome (prosome, macropain) 26S subunit, non-ATPase, 14	0.112768	0.0136473
56320	Dbn1	drebrin 1	0.111241	0.0137827
69008	Cab39l	calcium binding protein 39-like	-0.182527	0.0137827
22781	Ikzf4	IKAROS family zinc finger 4	-0.170993	0.0138071
12494	Cd38	CD38 antigen	0.178388	0.0139003
11785	Apbb1	amyloid beta (A4) precursor protein-binding, family B, member 1	0.0884766	0.0139937
53331	Stx7	syntaxin 7	-0.093016	0.0140607
56095	Ftsj3	FtsJ RNA methyltransferase homolog 3 (E. coli)	0.138944	0.0140607
235627	Nbeal2	neurobeachin-like 2	0.128862	0.0140954
59014	Rrs1	ribosome biogenesis regulator 1	0.147493	0.0140971
232664	Ccdc136	coiled-coil domain containing 136	-0.102301	0.0141306
216152	Plppr3	phospholipid phosphatase related 3	0.123353	0.0141824
69952	Tunar	Tcl1 upstream neural differentiation associated RNA	-0.14593	0.014209
11922	Neurod6	neurogenic differentiation 6	0.232654	0.014242
237082	Nxt2	nuclear transport factor 2-like export factor 2	-0.106745	0.014242
68077	Nop53	NOP53 ribosome biogenesis factor	0.140381	0.0142735
67128	Ube2g1	ubiquitin-conjugating enzyme E2G 1	-0.151713	0.0143153
13017	Ctbp2	C-terminal binding protein 2	-0.101466	0.0144126
544791	Myh13	myosin, heavy polypeptide 13, skeletal muscle	-0.184054	0.0144618
218877	Sema3g	sema domain, immunoglobulin domain (Ig), short basic domain, secreted, (semaphorin) 3G	0.198595	0.0144655
224019	Tmem191c	transmembrane protein 191C	0.163544	0.0144655
15572	Elavl4	ELAV like RNA binding protein 4	-0.102766	0.0144655
238271	Kcnh5	potassium voltage-gated channel, subfamily H (eag-related), member 5	0.223527	0.0145176
224661	Slc26a8	solute carrier family 26, member 8	-0.237388	0.0146189
380753	Atxn7l1	ataxin 7-like 1	0.131386	0.0146635
73729	Zfp383	zinc finger protein 383	-0.203184	0.014669
107022	Gramd3	GRAM domain containing 3	-0.159242	0.014726
73137	Prrc1	proline-rich coiled-coil 1	-0.141478	0.0147407
217140	Scrn2	secernin 2	-0.184088	0.0147457
83962	Btbd1	BTB (POZ) domain containing 1	-0.0917156	0.014755
103080	Septin10	septin 10	-0.220326	0.0147598
66056	Zfp524	zinc finger protein 524	0.20261	0.0149161
242377	Pm20d2	peptidase M20 domain containing 2	-0.15926	0.0149267
100503380	Snhg4	small nucleolar RNA host gene 4	-0.22966	0.0149802
171486	Cd99l2	CD99 antigen-like 2	0.0968587	0.0150062
621976	Tmem170b	transmembrane protein 170B	-0.11909	0.0150384
223453	Dap	death-associated protein	0.144969	0.015073
73845	Ankrd42	ankyrin repeat domain 42	-0.182405	0.015073
68272	Rbm28	RNA binding motif protein 28	-0.124007	0.015107
70575	Gfod2	glucose-fructose oxidoreductase domain containing 2	-0.134339	0.0151089
69693	Pof1b	premature ovarian failure 1B	-0.227145	0.0151089
56737	Alg2	asparagine-linked glycosylation 2 (alpha-1,3-mannosyltransferase)	0.0882837	0.0151121
330222	Sdk1	sidekick cell adhesion molecule 1	0.203703	0.0151527
69692	Hddc2	HD domain containing 2	0.239786	0.0151951
72190	2510009E07Rik	RIKEN cDNA 2510009E07 gene	-0.110892	0.015249
68058	Chd1l	chromodomain helicase DNA binding protein 1-like	-0.173713	0.015249
320091	Ano4	anoctamin 4	0.176699	0.0153098
67569	Mgat4c	MGAT4 family, member C	0.240741	0.0153098
20184	Uimc1	ubiquitin interaction motif containing 1	-0.167019	0.0154212
77593	Usp45	ubiquitin specific petidase 45	-0.0966983	0.0154667
20733	Spint2	serine protease inhibitor, Kunitz type 2	-0.179521	0.0155841
244646	Pkd1l3	polycystic kidney disease 1 like 3	-0.240891	0.0158357
407831	Tmem204	transmembrane protein 204	-0.145456	0.0158911
53611	Vti1a	vesicle transport through interaction with t-SNAREs 1A	-0.112171	0.0159031
228846	D630003M21Rik	RIKEN cDNA D630003M21 gene	0.229739	0.0159031
27493	A230006K03Rik	RIKEN cDNA A230006K03 gene	0.249146	0.0159031
22409	Wnt10a	wingless-type MMTV integration site family, member 10A	-0.22197	0.0160123
15039	H2-T22	histocompatibility 2, T region locus 22	0.159224	0.0160123
16400	Itga3	integrin alpha 3	-0.092397	0.0160215
240261	Ccdc112	coiled-coil domain containing 112	-0.205178	0.0160809
20317	Serpinf1	serine (or cysteine) peptidase inhibitor, clade F, member 1	0.169649	0.016134
242546	Cyp2j12	cytochrome P450, family 2, subfamily j, polypeptide 12	-0.2531	0.0161453
101513	Mob2	MOB kinase activator 2	0.105551	0.0161543
20725	Serpinb8	serine (or cysteine) peptidase inhibitor, clade B, member 8	-0.248115	0.0162384
11899	Astn1	astrotactin 1	0.109639	0.0162596
108735	Sft2d2	SFT2 domain containing 2	-0.132436	0.0162596
217869	Eif5	eukaryotic translation initiation factor 5	-0.0932851	0.0162596
214704	Iqub	IQ motif and ubiquitin domain containing	-0.25047	0.0162596
11864	Arnt2	aryl hydrocarbon receptor nuclear translocator 2	0.0888636	0.0162596
69551	2310022B05Rik	RIKEN cDNA 2310022B05 gene	0.106486	0.0163231
170935	Grid2ip	glutamate receptor, ionotropic, delta 2 (Grid2) interacting protein 1	0.157937	0.0163374
17702	Msx2	msh homeobox 2	-0.227495	0.0163608
50905	Il17rb	interleukin 17 receptor B	0.25099	0.0164116
233651	Dchs1	dachsous cadherin related 1	0.151281	0.0164198
71660	Rarres2	retinoic acid receptor responder (tazarotene induced) 2	0.225762	0.016447
195209	Zfp469	zinc finger protein 469	0.224695	0.0164733
14428	Galr2	galanin receptor 2	-0.252525	0.0164761
15564	Htr5b	5-hydroxytryptamine (serotonin) receptor 5B	-0.185381	0.0164845
71978	Ppp2r2a	protein phosphatase 2, regulatory subunit B, alpha	0.0944761	0.0165583
16885	Limk1	LIM-domain containing, protein kinase	0.143247	0.0166143
239552	Apol8	apolipoprotein L 8	-0.203484	0.0166494
230603	Ttc39a	tetratricopeptide repeat domain 39A	-0.188255	0.0167076
75404	Arhgap36	Rho GTPase activating protein 36	0.251591	0.0167918
22241	Ulk1	unc-51 like kinase 1	-0.0943312	0.0168987
66395	Ahnak	AHNAK nucleoprotein (desmoyokin)	0.143636	0.0169017
624582	Morf4l1-ps1	mortality factor 4 like 1, pseudogene 1	0.120545	0.016969
103711	Pnpo	pyridoxine 5'-phosphate oxidase	-0.115276	0.0170037
68980	Wdr53	WD repeat domain 53	0.204957	0.0171527
73884	Zdbf2	zinc finger, DBF-type containing 2	0.197558	0.0172206
15207	Hes3	hes family bHLH transcription factor 3	0.149534	0.0172323
67213	Cmtm6	CKLF-like MARVEL transmembrane domain containing 6	-0.134003	0.0172326
67388	Rab5if	RAB5 interacting factor	-0.126865	0.0172508
70209	Tmem143	transmembrane protein 143	-0.149618	0.0172647
226139	Cox15	cytochrome c oxidase assembly protein 15	-0.10083	0.0172809
100038399	Gm10579	predicted gene 10579	0.180919	0.0172809
60365	Rbm8a	RNA binding motif protein 8a	-0.120924	0.0172847
20479	Vps4b	vacuolar protein sorting 4B	-0.108007	0.0173036
20183	Rxrg	retinoid X receptor gamma	0.244924	0.0173036
100503099	Gm19554	predicted gene, 19554	0.218585	0.0173036
22194	Ube2e1	ubiquitin-conjugating enzyme E2E 1	0.124843	0.0173036
19091	Prkg1	protein kinase, cGMP-dependent, type I	0.159773	0.0173036
68955	Srrm4	serine/arginine repetitive matrix 4	-0.146343	0.0173036
12447	Ccne1	cyclin E1	-0.190403	0.0173036
68742	Tmem219	transmembrane protein 219	-0.162221	0.0173036
19649	Robo3	roundabout guidance receptor 3	0.245349	0.0173036
223726	Mpped1	metallophosphoesterase domain containing 1	0.213565	0.0173155
22070	Tpt1	tumor protein, translationally-controlled 1	0.110307	0.0173867
16873	Lhx5	LIM homeobox protein 5	-0.124982	0.0174317
78249	Adgrf4	adhesion G protein-coupled receptor F4	-0.229017	0.0174869
268420	Alkbh5	alkB homolog 5, RNA demethylase	-0.0859977	0.0174903
74164	Nfx1	nuclear transcription factor, X-box binding 1	-0.0906138	0.0174995
67247	Mtarc2	mitochondrial amidoxime reducing component 2	0.131584	0.0176198
11486	Ada	adenosine deaminase	0.248797	0.0177367
328977	Zfp532	zinc finger protein 532	-0.0862469	0.0177788
100043189	Gm4285	predicted gene 4285	-0.215315	0.0178
66148	Dnajc15	DnaJ heat shock protein family (Hsp40) member C15	0.140128	0.0178191
12354	Car7	carbonic anhydrase 7	-0.100132	0.0178491
16159	Il12a	interleukin 12a	0.154047	0.0179086
100038347	Fam174b	family with sequence similarity 174, member B	0.110321	0.0179445
14356	Timm10b	translocase of inner mitochondrial membrane 10B	0.1359	0.0179445
55988	Snx12	sorting nexin 12	0.138131	0.0179445
26562	Ncdn	neurochondrin	0.0895472	0.0180073
20333	Sec22b	SEC22 homolog B, vesicle trafficking protein	-0.0961365	0.0180647
100862214	NA	NA	-0.214079	0.0181576
11522	Adh1	alcohol dehydrogenase 1 (class I)	-0.231486	0.0181814
14272	Fnta	farnesyltransferase, CAAX box, alpha	-0.0870603	0.0181814
104625	Cnot6	CCR4-NOT transcription complex, subunit 6	0.119256	0.0182044
72549	Reep4	receptor accessory protein 4	-0.190047	0.0182044
11798	Xiap	X-linked inhibitor of apoptosis	-0.101361	0.0182044
103012	Firre	functional intergenic repeating RNA element	-0.0778132	0.0182044
13435	Dnmt3a	DNA methyltransferase 3A	-0.107549	0.0182362
57257	Vav3	vav 3 oncogene	-0.170875	0.0182362
17708	COX1	cytochrome c oxidase subunit I	-0.116634	0.0182362
381438	Gm5148	predicted gene 5148	0.113526	0.0183486
245643	Frmpd3	FERM and PDZ domain containing 3	0.180779	0.0183486
100043072	A230070E04Rik	RIKEN cDNA A230070E04 gene	-0.172352	0.0184106
75480	1700003F12Rik	RIKEN cDNA 1700003F12 gene	0.248262	0.0184265
12237	Bub3	BUB3 mitotic checkpoint protein	0.0958997	0.0184265
100502829	Gm9899	predicted gene 9899	-0.111736	0.0184879
18390	Oprm1	opioid receptor, mu 1	0.20161	0.018533
77422	C330018D20Rik	RIKEN cDNA C330018D20 gene	-0.198962	0.018546
75136	Rsph10b	radial spoke head 10 homolog B (Chlamydomonas)	-0.205451	0.0186356
217379	Ubxn2a	UBX domain protein 2A	-0.10752	0.0186416
320806	Gfm2	G elongation factor, mitochondrial 2	-0.121136	0.0186416
21769	Zfand3	zinc finger, AN1-type domain 3	0.0830666	0.0186416
69068	Tcim	transcriptional and immune response regulator	0.241502	0.0186951
20657	Sod3	superoxide dismutase 3, extracellular	-0.154017	0.0187101
18793	Plaur	plasminogen activator, urokinase receptor	0.186233	0.0187101
20190	Ryr1	ryanodine receptor 1, skeletal muscle	0.139894	0.0187101
81897	Tlr9	toll-like receptor 9	0.23183	0.0187101
333605	Frmpd4	FERM and PDZ domain containing 4	-0.116219	0.018721
408065	Zfp456	zinc finger protein 456	-0.237132	0.0188176
234663	Dync1li2	dynein, cytoplasmic 1 light intermediate chain 2	-0.0665951	0.0188176
237943	Gpatch8	G patch domain containing 8	-0.102455	0.0189389
18952	Septin4	septin 4	-0.0981641	0.0190717
100604	Lrrc8c	leucine rich repeat containing 8 family, member C	0.18759	0.0190797
18208	Ntn1	netrin 1	-0.099806	0.0191127
15166	Hcn2	hyperpolarization-activated, cyclic nucleotide-gated K+ 2	-0.100867	0.0191167
22153	Tubb4a	tubulin, beta 4A class IVA	0.095365	0.0191575
18969	Pola2	polymerase (DNA directed), alpha 2	-0.161622	0.0191575
18432	Mybbp1a	MYB binding protein (P160) 1a	-0.0795916	0.0191667
66733	Kcng4	potassium voltage-gated channel, subfamily G, member 4	-0.111576	0.0191667
244810	AW551984	expressed sequence AW551984	0.243643	0.0192098
78919	Fndc8	fibronectin type III domain containing 8	0.200096	0.0192114
15212	Hexb	hexosaminidase B	0.124264	0.0192472
227624	Rabl6	RAB, member RAS oncogene family-like 6	-0.0735769	0.0193066
12048	Bcl2l1	BCL2-like 1	0.107287	0.0193066
213452	Dstyk	dual serine/threonine and tyrosine protein kinase	-0.101813	0.019355
269994	Gsg1l	GSG1-like	0.126967	0.0194466
215819	Nhsl1	NHS-like 1	0.15122	0.0194891
50709	H1f4	H1.4 linker histone, cluster member	0.241837	0.0195403
328778	Rab26	RAB26, member RAS oncogene family	-0.207917	0.0196255
80880	Kank3	KN motif and ankyrin repeat domains 3	0.150004	0.0196255
74155	Errfi1	ERBB receptor feedback inhibitor 1	0.139703	0.0196255
243499	Lrrtm4	leucine rich repeat transmembrane neuronal 4	0.22069	0.0196255
12404	Cbln1	cerebellin 1 precursor protein	-0.13764	0.0196255
58212	Srrm3	serine/arginine repetitive matrix 3	-0.0965202	0.0196336
18553	Pcsk6	proprotein convertase subtilisin/kexin type 6	0.0974914	0.0196336
231717	Pheta1	PH domain containing endocytic trafficking adaptor 1	-0.124794	0.0196787
193838	Eme2	essential meiotic structure-specific endonuclease subunit 2	0.14589	0.0196905
217154	Stac2	SH3 and cysteine rich domain 2	-0.162206	0.0197237
106565	Dlk2	delta like non-canonical Notch ligand 2	0.24628	0.0198297
78656	Brd8	bromodomain containing 8	0.0833842	0.0200164
67848	Ddx55	DEAD box helicase 55	0.126277	0.0200258
50758	Fbxl17	F-box and leucine-rich repeat protein 17	-0.0860205	0.0200504
71893	Noxo1	NADPH oxidase organizer 1	-0.216605	0.0201126
19293	Pvalb	parvalbumin	-0.122818	0.0201175
280668	Adam1a	a disintegrin and metallopeptidase domain 1a	0.162771	0.0201653
26378	Decr2	2-4-dienoyl-Coenzyme A reductase 2, peroxisomal	-0.123066	0.0201759
20254	Scg2	secretogranin II	0.137522	0.0202026
231769	Sfswap	splicing factor SWAP	-0.0830564	0.0202225
235623	Scap	SREBF chaperone	-0.086967	0.0203789
54003	Nell2	NEL-like 2	0.0989823	0.0204315
93885	Pcdhb14	protocadherin beta 14	0.153113	0.0205663
52357	Wwc2	WW, C2 and coiled-coil domain containing 2	0.130954	0.0205781
72023	Cyb561d1	cytochrome b-561 domain containing 1	-0.138796	0.020624
102247	Gpat4	glycerol-3-phosphate acyltransferase 4	0.0781372	0.020624
110948	Hlcs	holocarboxylase synthetase (biotin- [propriony-Coenzyme A-carboxylase (ATP-hydrolysing)] ligase)	-0.110283	0.0206945
14172	Fgf18	fibroblast growth factor 18	0.243238	0.0207092
68944	Tmco1	transmembrane and coiled-coil domains 1	0.113541	0.0208023
69554	Klhdc2	kelch domain containing 2	0.065939	0.0209056
380773	Slirp	SRA stem-loop interacting RNA binding protein	0.165773	0.0209056
268595	D430019H16Rik	RIKEN cDNA D430019H16 gene	0.229116	0.0209056
232944	Mark4	MAP/microtubule affinity regulating kinase 4	-0.0814433	0.0209056
16322	Inha	inhibin alpha	-0.122663	0.0209578
27370	Rps26	ribosomal protein S26	0.156753	0.0209578
56381	Spen	spen family transcription repressor	0.133962	0.0209578
21336	Tacr1	tachykinin receptor 1	0.240312	0.0209845
67622	Mxra7	matrix-remodelling associated 7	-0.160767	0.0209971
66349	Dmac2	distal membrane arm assembly complex 2	-0.106591	0.0210147
16859	Lgals9	lectin, galactose binding, soluble 9	0.216108	0.0210169
319520	Dusp4	dual specificity phosphatase 4	0.244853	0.0210271
19679	Pitpnm2	phosphatidylinositol transfer protein, membrane-associated 2	0.0903291	0.0210613
14912	Nkx6-2	NK6 homeobox 2	0.177784	0.0210613
83431	Ndel1	nudE neurodevelopment protein 1 like 1	0.104059	0.021156
11556	Adrb3	adrenergic receptor, beta 3	0.220633	0.0211692
258777	Olfr922	olfactory receptor 922	-0.169714	0.0211692
230777	Hcrtr1	hypocretin (orexin) receptor 1	0.241452	0.0212158
66631	Mfsd14b	major facilitator superfamily domain containing 14B	-0.108169	0.0212409
105171	Arrdc3	arrestin domain containing 3	0.133877	0.0212409
432466	Gm5424	argininosuccinate synthase pseudogene	0.199135	0.0212746
217069	Trim25	tripartite motif-containing 25	0.171848	0.0213625
20682	Sox9	SRY (sex determining region Y)-box 9	-0.154728	0.0213625
211770	Trib1	tribbles pseudokinase 1	0.235452	0.0213773
22776	Zim1	zinc finger, imprinted 1	0.226886	0.0214021
19982	Rpl36a	ribosomal protein L36A	0.232245	0.0214581
224170	Dzip3	DAZ interacting protein 3, zinc finger	-0.0982373	0.0214937
80890	Trim2	tripartite motif-containing 2	0.102467	0.0215739
93699	Pcdhgb1	protocadherin gamma subfamily B, 1	0.196379	0.0215777
54610	Tbc1d8	TBC1 domain family, member 8	-0.113005	0.0215961
231570	NA	NA	0.0993067	0.0215961
226421	Rab7b	RAB7B, member RAS oncogene family	0.243865	0.0216808
107513	Ssr1	signal sequence receptor, alpha	-0.0840386	0.0216844
14268	Fn1	fibronectin 1	0.12448	0.0217217
100040792	Gm11627	predicted gene 11627	0.17655	0.0217217
233210	Prr12	proline rich 12	-0.0884863	0.0217557
263406	Plekhg3	pleckstrin homology domain containing, family G (with RhoGef domain) member 3	0.13578	0.0218717
68737	Angel1	angel homolog 1	-0.144362	0.0218717
100504350	Gm14169	predicted gene 14169	-0.185981	0.0220478
56248	Ak3	adenylate kinase 3	0.0938626	0.0220818
54161	Copg1	coatomer protein complex, subunit gamma 1	0.0582109	0.0223615
67636	Etfrf1	electron transfer flavoprotein regulatory factor 1	-0.139613	0.0223615
171543	Bmf	BCL2 modifying factor	0.205564	0.0223661
12833	Col6a1	collagen, type VI, alpha 1	-0.174621	0.0223993
193813	Mcfd2	multiple coagulation factor deficiency 2	0.091016	0.0224206
381314	Iars2	isoleucine-tRNA synthetase 2, mitochondrial	0.103678	0.0224854
67330	1700047M11Rik	RIKEN cDNA 1700047M11 gene	0.192764	0.0225954
28114	Nsun2	NOL1/NOP2/Sun domain family member 2	0.0864827	0.0225954
17850	Mmut	methylmalonyl-Coenzyme A mutase	-0.124579	0.0226886
56515	Rnf138	ring finger protein 138	-0.175226	0.0227124
56773	Chst5	carbohydrate (N-acetylglucosamine 6-O) sulfotransferase 5	-0.241878	0.0227642
53601	Pcdh12	protocadherin 12	-0.229862	0.0227698
13799	En2	engrailed 2	-0.113488	0.0227698
14020	Evi5	ecotropic viral integration site 5	-0.111188	0.0227698
21418	Tfap2a	transcription factor AP-2, alpha	-0.162336	0.0227733
22342	Lin7b	lin-7 homolog B, crumbs cell polarity complex component	-0.142937	0.0227733
68027	Tmem178	transmembrane protein 178	-0.0915267	0.0229105
77519	Zfp266	zinc finger protein 266	-0.0955427	0.0229598
74411	Plpp6	phospholipid phosphatase 6	0.105183	0.0230017
22065	Trpc3	transient receptor potential cation channel, subfamily C, member 3	0.0773907	0.0230017
100040724	Mirg	miRNA containing gene	-0.143376	0.0230897
66971	Cdk5rap1	CDK5 regulatory subunit associated protein 1	-0.2413	0.02311
16168	Il15	interleukin 15	-0.23465	0.0231178
12337	Capn5	calpain 5	0.110553	0.023143
226041	Pgm5	phosphoglucomutase 5	0.190245	0.0231498
69237	Gtpbp4	GTP binding protein 4	0.119707	0.0231622
241296	Lrrc8a	leucine rich repeat containing 8A VRAC subunit A	0.200182	0.023194
18483	Palm	paralemmin	-0.0944687	0.0232203
78255	Ralgps2	Ral GEF with PH domain and SH3 binding motif 2	-0.105089	0.0232227
12942	Pcdha11	protocadherin alpha 11	0.240263	0.0233485
17921	Myo7a	myosin VIIA	-0.155641	0.0233525
14654	Glra1	glycine receptor, alpha 1 subunit	0.212584	0.0234949
19821	Rnf2	ring finger protein 2	0.133327	0.0235171
66882	Bzw1	basic leucine zipper and W2 domains 1	0.104342	0.0235213
67459	Nvl	nuclear VCP-like	-0.123698	0.0235213
194309	Vps37d	vacuolar protein sorting 37D	-0.155549	0.0235213
107975	Pacs1	phosphofurin acidic cluster sorting protein 1	-0.0823286	0.0235767
240752	Pik3c2b	phosphatidylinositol-4-phosphate 3-kinase catalytic subunit type 2 beta	-0.167357	0.0236418
107993	Bfsp2	beaded filament structural protein 2, phakinin	0.232251	0.0236742
20743	Sptbn2	spectrin beta, non-erythrocytic 2	0.0905361	0.0237059
21873	Tjp2	tight junction protein 2	0.0924991	0.0237059
100038712	Gm10516	predicted gene 10516	-0.173325	0.0237063
19221	Ptgfrn	prostaglandin F2 receptor negative regulator	0.149038	0.0238891
320684	9630028H03Rik	RIKEN cDNA 9630028H03 gene	-0.216603	0.02394
18516	Pbx3	pre B cell leukemia homeobox 3	-0.144757	0.0239848
102103	Mtus1	mitochondrial tumor suppressor 1	0.0950468	0.0239955
18795	Plcb1	phospholipase C, beta 1	-0.1544	0.0240359
19349	Rab7	RAB7, member RAS oncogene family	0.100868	0.0240359
80891	Fcrls	Fc receptor-like S, scavenger receptor	0.233408	0.0240577
22183	Zrsr1	zinc finger (CCCH type), RNA binding motif and serine/arginine rich 1	-0.0915877	0.0240842
245857	Ssh3	slingshot protein phosphatase 3	-0.104174	0.0240842
22608	Ybx1	Y box protein 1	0.0880544	0.0240874
17864	Mybl1	myeloblastosis oncogene-like 1	-0.208168	0.0241249
217166	Nr1d1	nuclear receptor subfamily 1, group D, member 1	-0.112694	0.0241249
76179	Usp31	ubiquitin specific peptidase 31	-0.109825	0.0241249
53881	Slc5a3	solute carrier family 5 (inositol transporters), member 3	-0.179915	0.0241286
269713	Clip2	CAP-GLY domain containing linker protein 2	0.0874376	0.0241684
99543	Olfml3	olfactomedin-like 3	0.169896	0.0242228
230863	Sh2d5	SH2 domain containing 5	-0.125972	0.0242228
19415	Rasal1	RAS protein activator like 1 (GAP1 like)	-0.160143	0.0242228
237246	BC022960	cDNA sequence BC022960	-0.202593	0.024332
107895	Mgat5	mannoside acetylglucosaminyltransferase 5	0.138889	0.0244481
21991	Tpi1	triosephosphate isomerase 1	-0.0595323	0.024512
19280	Ptprs	protein tyrosine phosphatase, receptor type, S	-0.0729074	0.0247545
19088	Prkar2b	protein kinase, cAMP dependent regulatory, type II beta	0.142193	0.024805
13199	Ddn	dendrin	0.206735	0.0249193
73542	Tssk5	testis-specific serine kinase 5	0.236372	0.0249314
237052	Tceal1	transcription elongation factor A (SII)-like 1	0.16727	0.0249314
237926	Rsad1	radical S-adenosyl methionine domain containing 1	-0.152701	0.025053
64144	Mllt1	myeloid/lymphoid or mixed-lineage leukemia; translocated to, 1	0.0885553	0.0251147
74694	Tbc1d30	TBC1 domain family, member 30	-0.0966573	0.0251459
216613	Ccdc85a	coiled-coil domain containing 85A	0.154565	0.025198
100038486	Gm10742	predicted gene 10742	0.238916	0.025198
76051	Ganc	glucosidase, alpha; neutral C	-0.150569	0.0252327
54633	Pqbp1	polyglutamine binding protein 1	0.094629	0.0252327
16331	Inpp5d	inositol polyphosphate-5-phosphatase D	0.213465	0.0253738
18214	Ddr2	discoidin domain receptor family, member 2	0.154641	0.0253815
11757	Prdx3	peroxiredoxin 3	-0.0972033	0.0253913
66234	Msmo1	methylsterol monoxygenase 1	-0.144201	0.0254175
72017	Cyb5r1	cytochrome b5 reductase 1	0.126204	0.02562
233765	Plekha7	pleckstrin homology domain containing, family A member 7	0.164103	0.02562
98685	Trmt1l	tRNA methyltransferase 1 like	-0.134347	0.0256486
19941	Rpl26	ribosomal protein L26	0.115649	0.0256488
70564	Prxl2a	peroxiredoxin like 2A	0.0931277	0.0257369
241944	Zfp267	zinc finger protein 267	-0.159544	0.0257781
27364	Srr	serine racemase	-0.127383	0.0257808
235599	6430571L13Rik	RIKEN cDNA 6430571L13 gene	-0.128829	0.0257808
17880	Myh11	myosin, heavy polypeptide 11, smooth muscle	-0.190786	0.0257838
215654	Cdh12	cadherin 12	0.217599	0.0257994
16420	Itgb6	integrin beta 6	-0.215823	0.0257994
26558	Homer3	homer scaffolding protein 3	0.109024	0.0257994
20403	Itsn2	intersectin 2	0.12535	0.0258189
19400	Rapsn	receptor-associated protein of the synapse	-0.216664	0.0258196
17136	Mag	myelin-associated glycoprotein	0.106209	0.0259568
110639	Prps2	phosphoribosyl pyrophosphate synthetase 2	-0.187928	0.0261878
76788	Klhdc10	kelch domain containing 10	-0.0756818	0.0262955
18188	Nrtn	neurturin	-0.233583	0.0263069
14977	Slc39a7	solute carrier family 39 (zinc transporter), member 7	-0.0758833	0.0264747
20908	Stx3	syntaxin 3	-0.104112	0.026546
209387	Trim30d	tripartite motif-containing 30D	0.228944	0.0265581
18103	Nme2	NME/NM23 nucleoside diphosphate kinase 2	-0.101582	0.026569
100503024	NA	NA	-0.22596	0.0267296
320709	Tmem117	transmembrane protein 117	-0.175008	0.0267355
70804	Pgrmc2	progesterone receptor membrane component 2	0.0907309	0.0267355
67123	Ubap1	ubiquitin-associated protein 1	0.0962061	0.0267355
21679	Tead4	TEA domain family member 4	-0.179055	0.0268748
97440	B3gnt9	UDP-GlcNAc:betaGal beta-1,3-N-acetylglucosaminyltransferase 9	0.23324	0.0269508
12576	Cdkn1b	cyclin-dependent kinase inhibitor 1B	0.0752761	0.0269948
76795	Tbc1d9b	TBC1 domain family, member 9B	-0.0723375	0.0270414
98366	Smap1	small ArfGAP 1	-0.11117	0.0273364
19655	Rbmx	RNA binding motif protein, X chromosome	0.0978953	0.027435
14536	Nr6a1	nuclear receptor subfamily 6, group A, member 1	-0.189855	0.027531
98710	Rabif	RAB interacting factor	-0.1345	0.0275509
108154	Adamts6	a disintegrin-like and metallopeptidase (reprolysin type) with thrombospondin type 1 motif, 6	-0.189421	0.0275509
16559	Kif17	kinesin family member 17	-0.146143	0.0276307
66853	Pnpla2	patatin-like phospholipase domain containing 2	0.160162	0.0276307
216028	Lrrtm3	leucine rich repeat transmembrane neuronal 3	0.129767	0.0277801
19730	Ralgds	ral guanine nucleotide dissociation stimulator	0.108039	0.027784
227937	Pkp4	plakophilin 4	-0.0932824	0.0278793
624866	Lekr1	leucine, glutamate and lysine rich 1	-0.197913	0.0278916
227659	Slc2a6	solute carrier family 2 (facilitated glucose transporter), member 6	-0.131077	0.0279812
435376	Atp6ap1l	ATPase, H+ transporting, lysosomal accessory protein 1-like	0.193347	0.0279856
70357	Kcnip1	Kv channel-interacting protein 1	0.105132	0.0281251
242669	Azin2	antizyme inhibitor 2	-0.13784	0.0281251
71508	Zfp935	zinc finger protein 935	-0.199837	0.0282702
70208	Med23	mediator complex subunit 23	-0.085968	0.0282742
215705	Arrdc1	arrestin domain containing 1	-0.133318	0.0282828
23885	Gmcl1	germ cell-less, spermatogenesis associated 1	-0.119301	0.0282828
218756	Slc4a7	solute carrier family 4, sodium bicarbonate cotransporter, member 7	-0.130095	0.0282875
668829	Gm9385	predicted pseudogene 9385	0.130919	0.0283698
320632	Snrnp200	small nuclear ribonucleoprotein 200 (U5)	0.085269	0.0283714
100042948	Gm15760	mitochondrial ribosomal protein S18B pseudogene	0.232771	0.0284498
76917	Flywch2	FLYWCH family member 2	-0.199049	0.0284498
103551	Epop	elongin BC and polycomb repressive complex 2 associated protein	0.186428	0.0287249
26942	Spag1	sperm associated antigen 1	-0.124599	0.0287249
107823	Nsd2	nuclear receptor binding SET domain protein 2	-0.0928648	0.0287249
68879	Prpf6	pre-mRNA splicing factor 6	0.0977733	0.0287995
75104	Mmd2	monocyte to macrophage differentiation-associated 2	0.0835917	0.0289661
53872	Caprin1	cell cycle associated protein 1	0.0812074	0.0290483
83925	Trps1	transcriptional repressor GATA binding 1	-0.137118	0.0290827
218454	Lhfpl2	lipoma HMGIC fusion partner-like 2	-0.100282	0.0291058
67178	Zmat5	zinc finger, matrin type 5	0.111684	0.0291449
71223	Gpr15	G protein-coupled receptor 15	-0.163323	0.0291449
16370	Irs4	insulin receptor substrate 4	0.228231	0.0291874
66493	Mrpl51	mitochondrial ribosomal protein L51	0.119486	0.0292901
108682	Gpt2	glutamic pyruvate transaminase (alanine aminotransferase) 2	0.146107	0.029358
380912	Zfp395	zinc finger protein 395	0.117784	0.0294774
330361	Gcfc2	GC-rich sequence DNA binding factor 2	-0.19549	0.0294774
72205	Eml2	echinoderm microtubule associated protein like 2	-0.10258	0.0294774
68477	Rmnd5a	required for meiotic nuclear division 5 homolog A	-0.0765522	0.029514
68323	Nudt22	nudix (nucleoside diphosphate linked moiety X)-type motif 22	-0.164684	0.0295876
215243	Traf3ip3	TRAF3 interacting protein 3	0.168247	0.0295909
71750	R3hdm2	R3H domain containing 2	-0.0729139	0.0297111
71406	Spaar	small regulatory polypeptide of amino acid response	0.228787	0.0298169
18933	Prrx1	paired related homeobox 1	-0.166009	0.0299042
235281	Scn3b	sodium channel, voltage-gated, type III, beta	0.232987	0.0299042
235406	Snx33	sorting nexin 33	0.150294	0.0299451
209003	Rbmx2	RNA binding motif protein, X-linked 2	-0.188947	0.029997
226970	Arhgef4	Rho guanine nucleotide exchange factor (GEF) 4	0.0958854	0.0300408
78808	Stxbp5	syntaxin binding protein 5 (tomosyn)	-0.0828167	0.0301094
93837	Dach2	dachshund family transcription factor 2	0.230664	0.0301094
70152	Mettl7a1	methyltransferase like 7A1	0.135098	0.0302103
402747	D630004N19Rik	RIKEN cDNA D630004N19 gene	-0.140362	0.0305699
16372	Irx2	Iroquois homeobox 2	0.170938	0.0305713
18530	Pcdh8	protocadherin 8	0.213968	0.0305749
268301	Sowahc	sosondowah ankyrin repeat domain family member C	-0.198991	0.0306323
18013	Neurod2	neurogenic differentiation 2	-0.108302	0.0306465
72315	Ccdc74a	coiled-coil domain containing 74A	-0.135091	0.0306465
15018	H2-Q7	histocompatibility 2, Q region locus 7	0.186374	0.0306465
53319	Nxf1	nuclear RNA export factor 1	-0.0886593	0.0306465
100043002	Llph-ps2	LLP homolog, pseudogene 2	0.212909	0.0306465
100039419	Gm2223	predicted pseudogene 2223	0.0970925	0.0306465
382221	Gm1141	predicted gene 1141	-0.222688	0.0306525
231600	Chfr	checkpoint with forkhead and ring finger domains	-0.105942	0.03067
216001	Micu1	mitochondrial calcium uptake 1	-0.0783856	0.0307857
77976	Nuak1	NUAK family, SNF1-like kinase, 1	0.116886	0.0309489
12918	Crh	corticotropin releasing hormone	0.186262	0.0311242
67095	Trak1	trafficking protein, kinesin binding 1	0.0642494	0.0311372
11565	Adssl1	adenylosuccinate synthetase like 1	-0.114113	0.0313173
331392	Gm5124	nucleolar and coiled-body phosphoprotein 1 pseudogene	0.175158	0.0314049
18187	Nrp2	neuropilin 2	0.161868	0.0314354
109901	Cela1	chymotrypsin-like elastase family, member 1	0.221491	0.0314354
67727	Stx17	syntaxin 17	-0.131506	0.0314354
76808	Rpl18a	ribosomal protein L18A	0.100921	0.0315406
14799	Gria1	glutamate receptor, ionotropic, AMPA1 (alpha 1)	-0.0735138	0.0315514
229722	Elapor1	endosome-lysosome associated apoptosis and autophagy regulator 1	0.199692	0.0315514
93714	Pcdhga6	protocadherin gamma subfamily A, 6	0.188146	0.0315572
16190	Il4ra	interleukin 4 receptor, alpha	-0.15322	0.0315572
15904	Id4	inhibitor of DNA binding 4	-0.0975649	0.0316203
19691	Recql	RecQ protein-like	-0.122714	0.0316203
54384	Mtmr7	myotubularin related protein 7	0.102947	0.0316203
15354	Hmgb3	high mobility group box 3	0.191079	0.0316847
14711	Gnmt	glycine N-methyltransferase	-0.202092	0.0316857
432502	Rpl6l	ribosomal protein L6-like	0.137033	0.0316947
319818	A930011G23Rik	RIKEN cDNA A930011G23 gene	0.228106	0.0316947
70579	Zc3h11a	zinc finger CCCH type containing 11A	-0.0663946	0.0317472
100039968	Tmem35b	transmembrane protein 35B	-0.193942	0.031801
381802	Tsen2	tRNA splicing endonuclease subunit 2	-0.124401	0.0318516
216892	Spns2	spinster homolog 2	0.097818	0.0318638
668225	Fignl2	fidgetin-like 2	-0.200941	0.0318869
225283	Rprd1a	regulation of nuclear pre-mRNA domain containing 1A	-0.0828089	0.0319531
108115	Slco4a1	solute carrier organic anion transporter family, member 4a1	0.168048	0.0320142
277360	Prex1	phosphatidylinositol-3,4,5-trisphosphate-dependent Rac exchange factor 1	0.0885649	0.0320788
21462	Tcp10b	t-complex protein 10b	0.198371	0.032113
71254	Naif1	nuclear apoptosis inducing factor 1	-0.205559	0.032208
14102	Fas	Fas (TNF receptor superfamily member 6)	0.231224	0.0322254
11717	Ampd3	adenosine monophosphate deaminase 3	0.109341	0.0322254
18040	Nefm	neurofilament, medium polypeptide	0.126378	0.0322591
17974	Nck2	non-catalytic region of tyrosine kinase adaptor protein 2	-0.0990979	0.0323148
333883	Cd59b	CD59b antigen	-0.230852	0.0323148
235461	Mindy2	MINDY lysine 48 deubiquitinase 2	-0.0888036	0.032317
53374	Chst3	carbohydrate sulfotransferase 3	0.205585	0.0324111
170737	Znrf1	zinc and ring finger 1	-0.066995	0.0326094
71840	Tekt4	tektin 4	0.223856	0.0327346
21333	Tac1	tachykinin 1	0.230487	0.0327346
226252	Fhip2a	FHF complex subunit HOOK interacting protein 2A	-0.100721	0.0327889
18387	Oprk1	opioid receptor, kappa 1	0.223656	0.0328223
233902	Fbxl19	F-box and leucine-rich repeat protein 19	-0.120368	0.0328223
19359	Rad23b	RAD23 homolog B, nucleotide excision repair protein	0.0705414	0.032876
108112	Eif4ebp3	eukaryotic translation initiation factor 4E binding protein 3	-0.16571	0.0330805
13131	Dab1	disabled 1	0.111031	0.0330805
50497	Hspa14	heat shock protein 14	-0.10295	0.0331742
13840	Epha6	Eph receptor A6	0.227007	0.0331752
18377	Omg	oligodendrocyte myelin glycoprotein	0.0907775	0.0331823
24110	Usp18	ubiquitin specific peptidase 18	0.218514	0.0333153
67490	Ufl1	UFM1 specific ligase 1	-0.104709	0.0335212
20963	Syk	spleen tyrosine kinase	0.22747	0.0335616
11490	Adam15	a disintegrin and metallopeptidase domain 15 (metargidin)	0.0894642	0.0335616
81840	Sorcs2	sortilin-related VPS10 domain containing receptor 2	0.157757	0.0335754
67891	Rpl4	ribosomal protein L4	0.0835174	0.0335754
78658	Ncapd3	non-SMC condensin II complex, subunit D3	-0.107253	0.0336713
330953	Hcn4	hyperpolarization-activated, cyclic nucleotide-gated K+ 4	0.193897	0.0336713
94191	Adarb2	adenosine deaminase, RNA-specific, B2	-0.168605	0.0337924
60507	Qtrt1	queuine tRNA-ribosyltransferase catalytic subunit 1	0.133729	0.0337992
70530	Lrfn2	leucine rich repeat and fibronectin type III domain containing 2	0.227513	0.0340281
225215	Rsl24d1	ribosomal L24 domain containing 1	0.112914	0.0340312
80981	Arl4d	ADP-ribosylation factor-like 4D	0.229503	0.034033
208748	Prrg3	proline rich Gla (G-carboxyglutamic acid) 3 (transmembrane)	-0.131822	0.034033
72690	Fam110d	family with sequence similarity 110, member D	0.225813	0.034352
17064	Cd93	CD93 antigen	0.229189	0.0344216
12986	Csf3r	colony stimulating factor 3 receptor (granulocyte)	0.217147	0.0344216
228778	6820408C15Rik	RIKEN cDNA 6820408C15 gene	-0.21382	0.0344603
320799	Zhx3	zinc fingers and homeoboxes 3	0.149267	0.0346479
140723	Cacng5	calcium channel, voltage-dependent, gamma subunit 5	0.0906047	0.0347344
269536	Tex10	testis expressed gene 10	-0.140434	0.0347521
18127	Nos3	nitric oxide synthase 3, endothelial cell	0.176142	0.0349001
52717	Anapc16	anaphase promoting complex subunit 16	0.109111	0.0351358
16404	Itga7	integrin alpha 7	-0.0955246	0.0351472
77558	9330179D12Rik	RIKEN cDNA 9330179D12 gene	0.174587	0.0351472
72230	Zfp558	zinc finger protein 558	-0.219263	0.0351472
75717	Cul5	cullin 5	-0.0876725	0.0351472
70420	Arpin	actin-related protein 2/3 complex inhibitor	-0.119585	0.0351546
234356	Csgalnact1	chondroitin sulfate N-acetylgalactosaminyltransferase 1	0.164185	0.0351834
73469	Rnf38	ring finger protein 38	-0.0992814	0.0353006
59049	Slc22a17	solute carrier family 22 (organic cation transporter), member 17	-0.065885	0.0355077
21974	Top2b	topoisomerase (DNA) II beta	-0.0898118	0.0355626
246048	Chodl	chondrolectin	0.156503	0.0355626
17220	Mcm7	minichromosome maintenance complex component 7	0.156049	0.0355626
80982	Cemip	cell migration inducing protein, hyaluronan binding	0.191607	0.0355626
68267	Slc25a22	solute carrier family 25 (mitochondrial carrier, glutamate), member 22	0.0751479	0.0355626
330998	Ankrd34c	ankyrin repeat domain 34C	0.222633	0.0355626
235611	Plxnb1	plexin B1	0.125929	0.0355824
18983	Cnot7	CCR4-NOT transcription complex, subunit 7	-0.0783187	0.0356605
20272	Scn7a	sodium channel, voltage-gated, type VII, alpha	0.227628	0.0357158
320977	A330023F24Rik	RIKEN cDNA A330023F24 gene	0.210411	0.0357678
13861	Epx	eosinophil peroxidase	0.194925	0.0358686
211739	Vstm2a	V-set and transmembrane domain containing 2A	0.156567	0.0359937
54326	Elovl2	elongation of very long chain fatty acids (FEN1/Elo2, SUR4/Elo3, yeast)-like 2	0.101657	0.0359937
210801	Unc5d	unc-5 netrin receptor D	0.173838	0.0360056
20638	Snrpb	small nuclear ribonucleoprotein B	0.10776	0.0360621
100502846	Gm19410	predicted gene, 19410	0.21851	0.0360621
54216	Pcdh7	protocadherin 7	0.151884	0.0361137
93890	Pcdhb19	protocadherin beta 19	0.181623	0.0361346
80334	Kcnip4	Kv channel interacting protein 4	-0.112816	0.0362147
20972	Syngr1	synaptogyrin 1	-0.06846	0.0362309
21923	Tnc	tenascin C	-0.218397	0.0362733
319758	Rfx7	regulatory factor X, 7	-0.0907946	0.0363062
56513	Pard6a	par-6 family cell polarity regulator alpha	-0.107599	0.0363149
216881	Wscd1	WSC domain containing 1	0.0913825	0.036413
100861853	NA	NA	-0.161753	0.036419
93888	Pcdhb17	protocadherin beta 17	0.134388	0.0364996
12808	Cobl	cordon-bleu WH2 repeat	0.201802	0.0364998
269400	Rtel1	regulator of telomere elongation helicase 1	0.120703	0.0365158
14588	Gfra4	glial cell line derived neurotrophic factor family receptor alpha 4	-0.147272	0.0367045
71682	Wdr27	WD repeat domain 27	-0.220803	0.0369449
12505	Cd44	CD44 antigen	-0.192654	0.0369704
19230	Twf1	twinfilin actin binding protein 1	-0.0893367	0.0369931
19242	Ptn	pleiotrophin	-0.123165	0.0370698
636808	Cntnap5a	contactin associated protein-like 5A	0.219092	0.0372104
72572	Spats2	spermatogenesis associated, serine-rich 2	-0.115366	0.0372104
64436	Inpp5e	inositol polyphosphate-5-phosphatase E	-0.0928035	0.0372104
93873	Pcdhb2	protocadherin beta 2	0.221801	0.0372162
23830	Capn10	calpain 10	0.120411	0.0372192
18452	P4ha2	procollagen-proline, 2-oxoglutarate 4-dioxygenase (proline 4-hydroxylase), alpha II polypeptide	0.179084	0.0372424
140629	Ubox5	U box domain containing 5	-0.14178	0.0372424
57317	Srsf4	serine and arginine-rich splicing factor 4	-0.0931217	0.0372424
67390	Mrm3	mitochondrial rRNA methyltransferase 3	0.15093	0.0373321
106878	Smim3	small integral membrane protein 3	0.201751	0.0373321
76804	Kdm4c	lysine (K)-specific demethylase 4C	-0.106398	0.0373321
108900	Fam72a	family with sequence similarity 72, member A	0.208211	0.0373521
67588	Rnf41	ring finger protein 41	-0.0865452	0.0373521
81006	Gpr63	G protein-coupled receptor 63	0.13621	0.0373521
76527	Il34	interleukin 34	0.151635	0.0373521
66682	Trappc5	trafficking protein particle complex 5	0.0960673	0.0374229
52430	Echdc2	enoyl Coenzyme A hydratase domain containing 2	0.145316	0.0374315
171531	Mlph	melanophilin	0.175879	0.0374359
100038570	Prcd	photoreceptor disc component	-0.2059	0.0374359
268902	Robo2	roundabout guidance receptor 2	0.11847	0.0374587
53610	Nono	non-POU-domain-containing, octamer binding protein	0.0723188	0.0374587
16997	Ltbp2	latent transforming growth factor beta binding protein 2	0.208931	0.0374653
76251	Ercc6l2	excision repair cross-complementing rodent repair deficiency, complementation group 6 like 2	-0.0993161	0.0375853
11488	Adam11	a disintegrin and metallopeptidase domain 11	-0.102554	0.0377187
100034748	A930017K11Rik	RIKEN cDNA A930017K11 gene	0.218748	0.0377463
14919	Gucy2e	guanylate cyclase 2e	-0.191824	0.0381157
102545	Cmtm7	CKLF-like MARVEL transmembrane domain containing 7	-0.206135	0.0381462
54526	Syt10	synaptotagmin X	0.163619	0.0382158
70729	Nos1ap	nitric oxide synthase 1 (neuronal) adaptor protein	-0.109253	0.0382515
387609	Zhx2	zinc fingers and homeoboxes 2	0.122726	0.0382642
230936	Phf13	PHD finger protein 13	-0.179705	0.0383638
331004	Slc9a9	solute carrier family 9 (sodium/hydrogen exchanger), member 9	-0.175099	0.0383638
[truncated: 181 more rows]

## Sheet: DEGs MSAvsWT 12-month-old
ENTREZID	SYMBOL	GENENAME	log2(FC)	P-adj
6622	SNCA	human alpha synuclein	3.72274	0
100642166	Gm15446	predicted gene 15446	3.06241	1.00767e-294
17718	ND3	NADH dehydrogenase subunit 3	2.38532	4.04075e-196
100041621	Gm3435	predicted gene 3435	-2.09854	3.35206e-131
17219	Mcm6	minichromosome maintenance complex component 6	-1.91531	8.43824e-114
328949	Mcc	mutated in colorectal cancers	-1.17322	4.02417e-112
629147	Ctxn3	cortexin 3	-1.19374	1.5275e-107
547127	Tmem181b-ps	transmembrane protein 181B, pseudogene	-0.682278	5.54465e-101
545370	Hmcn1	hemicentin 1	1.76538	1.57417e-97
110695	Aldh7a1	aldehyde dehydrogenase family 7, member A1	-0.621736	1.46791e-96
381290	Atp2b4	ATPase, Ca++ transporting, plasma membrane 4	-0.97697	5.56409e-90
12654	Chil1	chitinase-like 1	1.10617	1.39118e-89
93703	Pcdhgb6	protocadherin gamma subfamily B, 6	-0.934441	7.83794e-83
93723	Pcdhga11	protocadherin gamma subfamily A, 11	-1.19537	4.06426e-80
93712	Pcdhga4	protocadherin gamma subfamily A, 4	0.937749	5.60022e-79
93705	Pcdhgb8	protocadherin gamma subfamily B, 8	1.17015	5.6645e-77
11989	Slc7a3	solute carrier family 7 (cationic amino acid transporter, y+ system), member 3	1.26304	8.56708e-61
215690	Nav1	neuron navigator 1	-0.674466	1.14854e-59
21952	Tnni1	troponin I, skeletal, slow 1	-1.39846	6.54143e-58
19713	Ret	ret proto-oncogene	-0.620823	1.2606e-57
94249	Slc24a3	solute carrier family 24 (sodium/potassium/calcium exchanger), member 3	-0.423894	9.17368e-56
56846	Necab3	N-terminal EF-hand calcium binding protein 3	0.79123	5.24207e-53
319317	Snhg11	small nucleolar RNA host gene 11	-0.443319	9.10869e-52
217258	Abca8a	ATP-binding cassette, sub-family A (ABC1), member 8a	-0.964282	2.17026e-50
12509	Cd59a	CD59a antigen	-0.827463	3.23236e-47
68303	Fam114a1	family with sequence similarity 114, member A1	-1.17813	3.86305e-42
76960	Bcas1	breast carcinoma amplified sequence 1	0.680263	8.38578e-41
93722	Pcdhga10	protocadherin gamma subfamily A, 10	0.74032	1.36594e-37
373864	Col27a1	collagen, type XXVII, alpha 1	-0.660022	1.46105e-37
11992	Auh	AU RNA binding protein/enoyl-coenzyme A hydratase	-0.472727	3.55517e-36
626275	A930012L18Rik	RIKEN cDNA A930012L18 gene	-0.862694	1.03981e-34
240332	Slc6a7	solute carrier family 6 (neurotransmitter transporter, L-proline), member 7	-0.53732	3.47323e-34
23920	Insrr	insulin receptor-related receptor	-0.922294	3.61802e-34
230784	Sesn2	sestrin 2	0.576289	5.15403e-32
13034	Ctse	cathepsin E	0.947813	1.01195e-31
13010	Cst3	cystatin C	0.415845	1.89028e-30
140484	Pofut1	protein O-fucosyltransferase 1	-0.44798	9.96269e-30
243931	Tshz3	teashirt zinc finger family member 3	-0.605874	6.93869e-28
12326	Camk4	calcium/calmodulin-dependent protein kinase IV	-0.428607	3.76004e-27
109349	Fam163b	family with sequence similarity 163, member B	-0.546782	8.90002e-27
104156	Etv5	ets variant 5	0.436731	1.57319e-24
320513	NA	NA	0.677089	1.57319e-24
17179	Matk	megakaryocyte-associated tyrosine kinase	-0.467592	6.06321e-24
21367	Cntn2	contactin 2	0.305746	6.53312e-24
21956	Tnnt2	troponin T2, cardiac	-0.730339	7.35584e-24
71566	Clmp	CXADR-like membrane protein	-0.37124	9.16319e-24
13824	Epb41l4a	erythrocyte membrane protein band 4.1 like 4a	0.653096	1.3466e-23
20856	Stc2	stanniocalcin 2	0.894528	2.09571e-23
18627	Per2	period circadian clock 2	0.575984	5.23729e-23
20539	Slc7a5	solute carrier family 7 (cationic amino acid transporter, y+ system), member 5	0.311158	7.65992e-23
70417	Megf10	multiple EGF-like-domains 10	-0.399795	1.61888e-22
93716	Pcdhga8	protocadherin gamma subfamily A, 8	0.634086	1.69818e-22
71302	Arhgap26	Rho GTPase activating protein 26	0.333435	1.69818e-22
68743	Anln	anillin, actin binding protein	-0.522296	1.94036e-22
434233	Ppp1ccb	protein phosphatase 1 catalytic subunit gamma B	-0.417382	2.35102e-22
15018	H2-Q7	histocompatibility 2, Q region locus 7	0.855153	3.45778e-22
12767	Cxcr4	chemokine (C-X-C motif) receptor 4	0.852953	6.12879e-22
223780	Adm2	adrenomedullin 2	0.714138	1.07163e-21
93717	Pcdhga9	protocadherin gamma subfamily A, 9	0.640322	2.44531e-21
18795	Plcb1	phospholipase C, beta 1	-0.356537	4.69396e-21
27053	Asns	asparagine synthetase	0.378172	7.59735e-21
72480	Tspyl4	TSPY-like 4	0.247187	8.06892e-21
77552	Shisa4	shisa family member 4	-0.506518	9.15982e-21
16512	Kcnh3	potassium voltage-gated channel, subfamily H (eag-related), member 3	-0.719352	5.18981e-20
20278	Scnn1g	sodium channel, nonvoltage-gated 1 gamma	-0.757422	1.31069e-19
244668	Sipa1l2	signal-induced proliferation-associated 1 like 2	0.487017	1.31069e-19
207785	Csrnp2	cysteine-serine-rich nuclear protein 2	-0.42439	1.31763e-19
93882	Pcdhb11	protocadherin beta 11	0.741026	1.44393e-19
216961	Coro6	coronin 6	-0.402023	1.90584e-19
100503659	Cbarp	calcium channel, voltage-dependent, beta subunit associated regulatory protein	0.298457	5.43669e-19
16499	Kcnab3	potassium voltage-gated channel, shaker-related subfamily, beta member 3	-0.396147	5.55934e-19
242748	Disp3	dispatched RND transporter family member 3	-0.413933	6.72151e-19
18753	Prkcd	protein kinase C, delta	-0.35609	2.77807e-18
192164	Pcdha12	protocadherin alpha 12	0.677441	2.8259e-18
226115	Opalin	oligodendrocytic myelin paranodal and inner loop protein	0.737244	6.38795e-18
19716	Bex1	brain expressed X-linked 1	0.499198	7.43191e-18
268816	Mroh5	maestro heat-like repeat family member 5	-0.734741	1.7254e-17
14012	Mpzl2	myelin protein zero-like 2	-0.649327	2.84733e-17
21858	Timp2	tissue inhibitor of metalloproteinase 2	0.29297	2.99455e-17
77739	Adamtsl1	ADAMTS-like 1	0.533448	3.10685e-17
59095	Fxyd6	FXYD domain-containing ion transport regulator 6	0.371102	3.28452e-17
67997	Ddx59	DEAD box helicase 59	0.551421	9.80778e-17
93701	Pcdhgb4	protocadherin gamma subfamily B, 4	0.627216	1.06569e-16
55963	Slc1a4	solute carrier family 1 (glutamate/neutral amino acid transporter), member 4	0.46332	1.08386e-16
320311	Rnf152	ring finger protein 152	0.387439	1.1463e-16
102693	Phldb1	pleckstrin homology like domain, family B, member 1	0.246037	1.50962e-16
633395	Gm10548	ribosomal protein L29 pseudogene	-0.608186	1.80124e-16
269604	Gpr157	G protein-coupled receptor 157	-0.485477	1.86556e-16
12745	Clgn	calmegin	-0.464338	3.46755e-16
20617	Snca	synuclein, alpha	0.540899	1.18946e-15
11566	Adss	adenylosuccinate synthetase, non muscle	0.328836	1.26522e-15
27392	Pign	phosphatidylinositol glycan anchor biosynthesis, class N	-0.441795	1.45855e-15
240216	E230025N22Rik	Riken cDNA E230025N22 gene	-0.691993	2.63114e-15
244653	Hydin	HYDIN, axonemal central pair apparatus protein	0.539341	2.72744e-15
233733	Galnt18	polypeptide N-acetylgalactosaminyltransferase 18	-0.474517	3.41607e-15
56409	Nudt3	nudix (nucleotide diphosphate linked moiety X)-type motif 3	0.296776	3.57889e-15
78908	Igsf3	immunoglobulin superfamily, member 3	0.467855	3.69963e-15
77106	Tmem181a	transmembrane protein 181A	-0.339885	5.66111e-15
545192	Baiap3	BAI1-associated protein 3	0.410394	6.03138e-15
210789	Tbc1d4	TBC1 domain family, member 4	-0.278387	1.03183e-14
12032	Bcan	brevican	-0.236123	1.2069e-14
12527	Cd9	CD9 antigen	0.364554	1.26412e-14
68428	Steap3	STEAP family member 3	0.678917	1.38603e-14
16494	Kcna6	potassium voltage-gated channel, shaker-related, subfamily, member 6	0.232408	1.47136e-14
635668	Fbxw23	F-box and WD-40 domain protein 23	-0.623738	1.51058e-14
240753	Plekha6	pleckstrin homology domain containing, family A member 6	0.24899	1.57303e-14
14585	Gfra1	glial cell line derived neurotrophic factor family receptor alpha 1	0.513807	1.78634e-14
100040525	Tmem181c-ps	transmembrane protein 181C, pseudogene	-0.272245	2.12492e-14
20218	Khdrbs1	KH domain containing, RNA binding, signal transduction associated 1	0.216981	2.12492e-14
114716	Spred2	sprouty-related EVH1 domain containing 2	0.363378	2.65907e-14
67445	C1qtnf4	C1q and tumor necrosis factor related protein 4	-0.269905	3.78008e-14
239017	Ogdhl	oxoglutarate dehydrogenase-like	-0.256756	6.34714e-14
17868	Mybpc3	myosin binding protein C, cardiac	-0.396344	6.83022e-14
170706	Tmem37	transmembrane protein 37	0.685228	7.55549e-14
216001	Micu1	mitochondrial calcium uptake 1	-0.219935	8.07018e-14
20491	Sla	src-like adaptor	-0.420889	1.04469e-13
11911	Atf4	activating transcription factor 4	0.277144	1.04469e-13
212933	Pm20d1	peptidase M20 domain containing 1	0.56947	1.06869e-13
170731	Mfn2	mitofusin 2	0.173133	1.47972e-13
70350	Basp1	brain abundant, membrane attached signal protein 1	0.457506	1.50455e-13
12064	Bdnf	brain derived neurotrophic factor	0.473898	1.58345e-13
11418	Asic2	acid-sensing (proton-gated) ion channel 2	-0.291705	2.488e-13
67784	Plxnd1	plexin D1	0.345218	2.49462e-13
59021	Rab2a	RAB2A, member RAS oncogene family	-0.207074	2.59465e-13
16421	Itgb7	integrin beta 7	0.490462	3.52544e-13
74574	Lvrn	laeverin	0.528761	4.67136e-13
100038713	Gm10432	predicted gene 10432	-0.4995	5.01997e-13
75745	Rian	RNA imprinted and accumulated in nucleus	-0.182766	5.37946e-13
20713	Serpini1	serine (or cysteine) peptidase inhibitor, clade I, member 1	-0.258606	6.1015e-13
71687	Tmem25	transmembrane protein 25	-0.227775	6.6758e-13
70615	Ankrd24	ankyrin repeat domain 24	-0.343665	1.1215e-12
110557	H2-Q6	histocompatibility 2, Q region locus 6	0.657627	1.24228e-12
70223	Nars	asparaginyl-tRNA synthetase	0.194263	4.51111e-12
107045	Lars	leucyl-tRNA synthetase	0.236001	4.60377e-12
12308	Calb2	calbindin 2	0.320716	5.32986e-12
68949	Zfas1	zinc finger, NFX1-type containing 1, antisense RNA 1	0.375203	7.21118e-12
432945	Gm16294	predicted gene 16294	-0.612375	7.4256e-12
19229	Ptk2b	PTK2 protein tyrosine kinase 2 beta	-0.370724	8.16079e-12
217082	Hlf	hepatic leukemia factor	0.202302	1.05132e-11
17357	Marcksl1	MARCKS-like 1	0.347886	1.18031e-11
53424	Tsnax	translin-associated factor X	-0.205111	1.34467e-11
100045469	Gm14204	predicted gene 14204	-0.339396	1.35415e-11
240255	Ythdc2	YTH domain containing 2	-0.274585	1.44439e-11
14733	Gpc1	glypican 1	-0.275157	1.529e-11
328778	Rab26	RAB26, member RAS oncogene family	-0.399367	1.58262e-11
11987	Slc7a1	solute carrier family 7 (cationic amino acid transporter, y+ system), member 1	0.331006	1.66852e-11
20630	Snrpc	U1 small nuclear ribonucleoprotein C	0.381941	1.87933e-11
70873	Cnbd2	cyclic nucleotide binding domain containing 2	-0.504149	1.90802e-11
14680	Gnal	guanine nucleotide binding protein, alpha stimulating, olfactory type	-0.221891	1.91302e-11
16572	Kif5a	kinesin family member 5A	0.173817	2.43134e-11
228550	Itpka	inositol 1,4,5-trisphosphate 3-kinase A	0.31543	2.49127e-11
320343	Lypd6	LY6/PLAUR domain containing 6	-0.325888	2.63779e-11
76969	Chst1	carbohydrate sulfotransferase 1	-0.313264	2.76021e-11
268510	Mgat5b	mannoside acetylglucosaminyltransferase 5, isoenzyme B	-0.242261	2.96754e-11
54712	Plxnc1	plexin C1	-0.2821	3.24876e-11
114873	Dscaml1	DS cell adhesion molecule like 1	-0.292494	3.66947e-11
14312	Brd2	bromodomain containing 2	-0.154893	4.712e-11
69065	Chac1	ChaC, cation transport regulator 1	0.522504	4.97944e-11
18619	Penk	preproenkephalin	-0.275495	5.72489e-11
19017	Ppargc1a	peroxisome proliferative activated receptor, gamma, coactivator 1 alpha	-0.250503	5.85074e-11
235130	Adamts15	a disintegrin-like and metallopeptidase (reprolysin type) with thrombospondin type 1 motif, 15	-0.481544	1.16603e-10
353172	Gars	glycyl-tRNA synthetase	0.224377	1.20628e-10
93881	Pcdhb10	protocadherin beta 10	0.483824	2.49191e-10
20318	Sdf4	stromal cell derived factor 4	-0.175009	2.92045e-10
93876	Pcdhb5	protocadherin beta 5	0.471796	3.14919e-10
12069	Bex2	brain expressed X-linked 2	0.301424	4.24176e-10
76566	Rflnb	refilin B	-0.419945	4.48548e-10
78500	1700063D05Rik	RIKEN cDNA 1700063D05 gene	-0.577523	4.59457e-10
14362	Fzd1	frizzled class receptor 1	0.319509	4.64111e-10
66274	Lyrm9	LYR motif containing 9	-0.262321	6.13564e-10
242506	Frmd3	FERM domain containing 3	-0.460556	6.39963e-10
194590	Reps2	RALBP1 associated Eps domain containing protein 2	-0.254576	6.39963e-10
93873	Pcdhb2	protocadherin beta 2	0.514681	1.06255e-09
244418	Prag1	PEAK1 related kinase activating pseudokinase 1	0.336016	1.10195e-09
12351	Car4	carbonic anhydrase 4	0.329414	1.13426e-09
22652	Mkrn3	makorin, ring finger protein, 3	0.54942	1.1952e-09
67703	Kirrel3	kirre like nephrin family adhesion molecule 3	-0.212075	1.29242e-09
18214	Ddr2	discoidin domain receptor family, member 2	0.348882	1.30632e-09
269437	Plch1	phospholipase C, eta 1	-0.315956	1.35503e-09
14119	Fbn2	fibrillin 2	0.539097	1.41606e-09
14270	Srgap2	SLIT-ROBO Rho GTPase activating protein 2	0.254975	1.54693e-09
353234	Pcdha2	protocadherin alpha 2	0.504162	1.78745e-09
12695	Patj	PATJ, crumbs cell polarity complex component	-0.236165	1.80201e-09
228756	Cstl1	cystatin-like 1	0.548166	1.88139e-09
93715	Pcdhga7	protocadherin gamma subfamily A, 7	0.386371	1.91599e-09
239766	Rtp1	receptor transporter protein 1	-0.566057	1.92253e-09
17118	Marcks	myristoylated alanine rich protein kinase C substrate	0.270597	1.9432e-09
93874	Pcdhb3	protocadherin beta 3	0.464053	2.09501e-09
67847	Sncaip	synuclein, alpha interacting protein (synphilin)	0.470307	2.18275e-09
68947	Chst8	carbohydrate sulfotransferase 8	0.303457	2.20818e-09
402747	D630004N19Rik	RIKEN cDNA D630004N19 gene	-0.354725	2.27197e-09
19047	Ppp1cc	protein phosphatase 1 catalytic subunit gamma	-0.25156	2.5517e-09
57890	Il17re	interleukin 17 receptor E	-0.40575	3.17748e-09
93893	Pcdhb22	protocadherin beta 22	0.384127	3.2222e-09
56473	Fads2	fatty acid desaturase 2	0.26153	3.3496e-09
53313	Atp2a3	ATPase, Ca++ transporting, ubiquitous	0.215915	3.72633e-09
22402	Ccn4	cellular communication network factor 4	-0.514126	3.99737e-09
384071	Slc25a34	solute carrier family 25, member 34	-0.364461	4.42904e-09
215280	Wipf1	WAS/WASL interacting protein family, member 1	0.325168	5.95231e-09
15444	Hpca	hippocalcin	-0.299298	6.19983e-09
18008	Nes	nestin	0.440126	6.424e-09
72315	Ccdc74a	coiled-coil domain containing 74A	-0.210703	7.77709e-09
20408	Sh3gl3	SH3-domain GRB2-like 3	0.422469	8.79629e-09
99237	Tm9sf4	transmembrane 9 superfamily protein member 4	-0.162371	9.69378e-09
26415	Mapk13	mitogen-activated protein kinase 13	-0.522038	1.03323e-08
80891	Fcrls	Fc receptor-like S, scavenger receptor	0.533184	1.07609e-08
66905	Plin3	perilipin 3	-0.324264	1.13409e-08
70747	Tspan2	tetraspanin 2	0.216436	1.23474e-08
50997	Mpp2	membrane protein, palmitoylated 2 (MAGUK p55 subfamily member 2)	0.230928	1.37032e-08
239217	Kctd12	potassium channel tetramerisation domain containing 12	0.228747	1.37032e-08
107831	Adgrb1	adhesion G protein-coupled receptor B1	-0.214648	1.78443e-08
15245	Hhip	Hedgehog-interacting protein	0.437537	2.08994e-08
16508	Kcnd2	potassium voltage-gated channel, Shal-related family, member 2	-0.215266	2.1356e-08
227541	Camk1d	calcium/calmodulin-dependent protein kinase ID	-0.203862	2.14021e-08
20787	Srebf1	sterol regulatory element binding transcription factor 1	0.225543	2.19473e-08
110253	Triobp	TRIO and F-actin binding protein	0.239797	2.19473e-08
100129	Gpr153	G protein-coupled receptor 153	0.234798	2.43443e-08
56550	Ube2d2a	ubiquitin-conjugating enzyme E2D 2A	-0.243305	2.55285e-08
22062	Trp73	transformation related protein 73	0.356081	2.57861e-08
29867	Cabp1	calcium binding protein 1	-0.263589	2.59994e-08
217154	Stac2	SH3 and cysteine rich domain 2	-0.255923	3.0638e-08
63830	Kcnq1ot1	KCNQ1 overlapping transcript 1	0.392164	3.294e-08
53420	Syt5	synaptotagmin V	0.347994	3.41855e-08
110265	Msra	methionine sulfoxide reductase A	-0.223007	3.4871e-08
68035	Rbm42	RNA binding motif protein 42	0.223717	3.89046e-08
56347	Eif3c	eukaryotic translation initiation factor 3, subunit C	0.165185	3.95103e-08
12978	Csf1r	colony stimulating factor 1 receptor	0.241617	4.11775e-08
66673	Sorcs3	sortilin-related VPS10 domain containing receptor 3	-0.259197	4.14388e-08
12952	Cry1	cryptochrome 1 (photolyase-like)	0.254369	4.36112e-08
209584	Tyw3	tRNA-yW synthesizing protein 3 homolog (S. cerevisiae)	-0.32996	4.88085e-08
71529	Kazn	kazrin, periplakin interacting protein	0.209462	4.98539e-08
11846	Arg1	arginase, liver	-0.515913	4.98929e-08
17909	Myo10	myosin X	0.217156	4.99095e-08
380785	Begain	brain-enriched guanylate kinase-associated	-0.235273	5.52739e-08
18082	Nipsnap1	nipsnap homolog 1	-0.212296	5.63363e-08
17768	Mthfd2	methylenetetrahydrofolate dehydrogenase (NAD+ dependent), methenyltetrahydrofolate cyclohydrolase	0.396882	5.66716e-08
26362	Axl	AXL receptor tyrosine kinase	0.219154	5.67101e-08
18718	Pip4k2a	phosphatidylinositol-5-phosphate 4-kinase, type II, alpha	-0.201248	5.76557e-08
23833	Cd52	CD52 antigen	0.50833	5.87897e-08
67426	Coq8a	coenzyme Q8A	-0.200484	6.1986e-08
114249	Npnt	nephronectin	0.42513	6.32513e-08
66109	Tspan13	tetraspanin 13	0.179284	7.13853e-08
15950	Ifi203	interferon activated gene 203	0.489885	7.39716e-08
72693	Zcchc12	zinc finger, CCHC domain containing 12	0.338696	7.7197e-08
16011	Igfbp5	insulin-like growth factor binding protein 5	-0.182696	8.1211e-08
74499	Sost	sclerostin	0.514541	8.23176e-08
12319	Car8	carbonic anhydrase 8	0.153492	8.47954e-08
74173	Rab10os	RAB10, member RAS oncogene family, opposite strand	0.350387	9.05827e-08
18131	Notch3	notch 3	0.259383	1.03955e-07
73750	Whrn	whirlin	-0.260411	1.06187e-07
68938	Aspscr1	alveolar soft part sarcoma chromosome region, candidate 1 (human)	-0.481195	1.10242e-07
16792	Laptm5	lysosomal-associated protein transmembrane 5	0.32667	1.10399e-07
234725	Zfp612	zinc finger protein 612	-0.236058	1.15607e-07
12862	Cox6a2	cytochrome c oxidase subunit 6A2	0.451489	1.25797e-07
67971	Tppp3	tubulin polymerization-promoting protein family member 3	-0.283758	1.25797e-07
100503620	Gm15337	predicted gene 15337	0.509745	1.29214e-07
20277	Scnn1b	sodium channel, nonvoltage-gated 1 beta	-0.505132	1.31314e-07
225908	Myrf	myelin regulatory factor	0.243146	1.34199e-07
244745	Dpy19l1	dpy-19-like 1 (C. elegans)	-0.230549	1.34199e-07
11867	Arpc1b	actin related protein 2/3 complex, subunit 1B	0.31349	1.34257e-07
14972	H2-K1	histocompatibility 2, K1, K region	0.33912	1.34852e-07
74268	Aven	apoptosis, caspase activation inhibitor	-0.356262	1.36876e-07
56417	Adar	adenosine deaminase, RNA-specific	0.135294	1.36876e-07
26921	Map4k4	mitogen-activated protein kinase kinase kinase kinase 4	0.165924	1.37646e-07
11551	Adra2a	adrenergic receptor, alpha 2a	0.317957	1.43502e-07
77781	Epm2aip1	EPM2A (laforin) interacting protein 1	0.205944	1.44182e-07
70335	Reep6	receptor accessory protein 6	0.304065	1.48211e-07
22354	Vipr1	vasoactive intestinal peptide receptor 1	-0.341124	1.48211e-07
320613	Spag17os	sperm associated antigen 17, opposite strand	0.500086	1.54703e-07
81840	Sorcs2	sortilin-related VPS10 domain containing receptor 2	0.264393	1.69107e-07
66183	Sptssb	serine palmitoyltransferase, small subunit B	-0.368184	1.69192e-07
104885	Tmem179	transmembrane protein 179	0.252865	1.74675e-07
219228	Pcdh17	protocadherin 17	0.232199	1.74675e-07
68794	Flnc	filamin C, gamma	0.361617	1.8926e-07
320244	Ttll5	tubulin tyrosine ligase-like family, member 5	0.167409	2.02689e-07
76429	Lhpp	phospholysine phosphohistidine inorganic pyrophosphate phosphatase	0.314712	2.02689e-07
16500	Kcnb1	potassium voltage gated channel, Shab-related subfamily, member 1	0.22426	2.15241e-07
20750	Spp1	secreted phosphoprotein 1	0.356376	2.20033e-07
12921	Crhr1	corticotropin releasing hormone receptor 1	0.235753	2.49204e-07
17762	Mapt	microtubule-associated protein tau	0.137117	2.52741e-07
73086	Rps6ka5	ribosomal protein S6 kinase, polypeptide 5	-0.209512	2.52741e-07
76633	Lrmda	leucine rich melanocyte differentiation associated	0.422189	2.52741e-07
70717	Medag	mesenteric estrogen dependent adipogenesis	-0.325707	2.64871e-07
64291	Osbpl1a	oxysterol binding protein-like 1A	-0.14035	2.71872e-07
252864	Dusp15	dual specificity phosphatase-like 15	-0.226114	3.01221e-07
100503802	Gm10419	predicted gene 10419	-0.232869	3.22092e-07
70155	Ogfrl1	opioid growth factor receptor-like 1	-0.158437	3.22843e-07
52521	Zfp622	zinc finger protein 622	0.235287	3.35462e-07
277743	Fam131c	family with sequence similarity 131, member C	-0.386237	3.41282e-07
319670	Eml5	echinoderm microtubule associated protein like 5	-0.249527	3.51338e-07
76707	Clasp1	CLIP associating protein 1	0.200782	3.52038e-07
668940	Myh7b	myosin, heavy chain 7B, cardiac muscle, beta	-0.29394	3.63351e-07
16149	Cd74	CD74 antigen (invariant polypeptide of major histocompatibility complex, class II antigen-associated)	0.443445	3.66567e-07
15015	H2-Q4	histocompatibility 2, Q region locus 4	0.419668	3.82942e-07
54698	Crtam	cytotoxic and regulatory T cell molecule	-0.251077	4.1063e-07
74694	Tbc1d30	TBC1 domain family, member 30	-0.196406	4.68617e-07
71978	Ppp2r2a	protein phosphatase 2, regulatory subunit B, alpha	0.171484	4.78864e-07
230603	Ttc39a	tetratricopeptide repeat domain 39A	-0.340353	4.95668e-07
20354	Sema4d	sema domain, immunoglobulin domain (Ig), transmembrane domain (TM) and short cytoplasmic domain, (semaphorin) 4D	0.241484	5.31816e-07
93708	Pcdhgc5	protocadherin gamma subfamily C, 5	0.271429	5.63543e-07
215512	Fam117a	family with sequence similarity 117, member A	0.299975	5.64774e-07
56454	Aldh18a1	aldehyde dehydrogenase 18 family, member A1	0.248606	6.04551e-07
21393	Tcap	titin-cap	0.479489	6.28712e-07
17690	Msi1	musashi RNA-binding protein 1	-0.190921	6.38955e-07
235599	6430571L13Rik	RIKEN cDNA 6430571L13 gene	-0.195891	6.38955e-07
68738	Acss1	acyl-CoA synthetase short-chain family member 1	0.326078	6.4818e-07
12521	Cd82	CD82 antigen	0.300177	6.48427e-07
19700	Rem1	rad and gem related GTP binding protein 1	0.485261	6.48427e-07
74342	Lrrtm1	leucine rich repeat transmembrane neuronal 1	0.345704	6.76186e-07
16411	Itgax	integrin alpha X	0.417083	6.92119e-07
240913	Adamts4	a disintegrin-like and metallopeptidase (reprolysin type) with thrombospondin type 1 motif, 4	0.262762	7.30608e-07
330427	9330102E08Rik	RIKEN cDNA 9330102E08 gene	-0.307075	7.33781e-07
80290	Gpr146	G protein-coupled receptor 146	-0.223348	7.46245e-07
116701	Fgfrl1	fibroblast growth factor receptor-like 1	0.27551	8.13295e-07
57257	Vav3	vav 3 oncogene	-0.316525	8.19426e-07
70673	Prdm16	PR domain containing 16	0.38732	8.50205e-07
218442	Serinc5	serine incorporator 5	0.249681	8.86773e-07
116731	Pcdha1	protocadherin alpha 1	0.480261	8.86773e-07
68128	Fam120aos	family with sequence similarity 120A, opposite strand	-0.269601	8.94041e-07
67727	Stx17	syntaxin 17	-0.250972	9.01473e-07
100033459	Ifi208	interferon activated gene 208	0.304471	9.07325e-07
109169	Igip	IgA inducing protein	-0.187492	9.20141e-07
50913	Olig2	oligodendrocyte transcription factor 2	0.250933	9.76737e-07
19290	Pura	purine rich element binding protein A	0.264116	9.76737e-07
68693	Hnrnpul2	heterogeneous nuclear ribonucleoprotein U-like 2	0.128575	9.97455e-07
66184	Rps4l	ribosomal protein S4-like	0.316773	1.09037e-06
98952	Fam102a	family with sequence similarity 102, member A	0.175663	1.14791e-06
16573	Kif5b	kinesin family member 5B	0.165184	1.16191e-06
170574	Sp7	Sp7 transcription factor 7	0.475236	1.21331e-06
12043	Bcl2	B cell leukemia/lymphoma 2	0.3417	1.30494e-06
70729	Nos1ap	nitric oxide synthase 1 (neuronal) adaptor protein	-0.261407	1.3176e-06
104582	Rprml	reprimo-like	0.426229	1.348e-06
319211	Nol4	nucleolar protein 4	0.222892	1.42233e-06
22240	Dpysl3	dihydropyrimidinase-like 3	0.379576	1.4404e-06
207393	Elfn2	leucine rich repeat and fibronectin type III, extracellular 2	0.264999	1.45646e-06
14467	Nipsnap2	nipsnap homolog 2	-0.177929	1.45646e-06
236604	Pisd-ps1	phosphatidylserine decarboxylase, pseudogene 1	-0.339376	1.47657e-06
320705	Bend6	BEN domain containing 6	-0.179445	1.50241e-06
105440	Kctd9	potassium channel tetramerisation domain containing 9	0.223741	1.50241e-06
208777	Sned1	sushi, nidogen and EGF-like domains 1	0.302126	1.52525e-06
14264	Fmod	fibromodulin	0.307089	1.56543e-06
20401	Sh3bp1	SH3-domain binding protein 1	-0.312237	1.63088e-06
210622	Pamr1	peptidase domain containing associated with muscle regeneration 1	0.383973	1.63781e-06
240354	Malt1	MALT1 paracaspase	-0.254443	1.74554e-06
13612	Edil3	EGF-like repeats and discoidin I-like domains 3	0.19305	1.84274e-06
381677	Vgf	VGF nerve growth factor inducible	0.311617	1.84274e-06
13643	Efnb3	ephrin B3	0.261138	1.97646e-06
27528	Nrep	neuronal regeneration related protein	-0.175928	1.98581e-06
69582	Plekhm2	pleckstrin homology domain containing, family M (with RUN domain) member 2	-0.154026	2.02931e-06
338352	Nell1	NEL-like 1	0.190806	2.03318e-06
27267	Cars	cysteinyl-tRNA synthetase	0.185352	2.08425e-06
263406	Plekhg3	pleckstrin homology domain containing, family G (with RhoGef domain) member 3	0.206314	2.10876e-06
20788	Srebf2	sterol regulatory element binding factor 2	0.141244	2.14352e-06
66848	Fuca2	fucosidase, alpha-L- 2, plasma	-0.194007	2.17838e-06
19348	Kif20a	kinesin family member 20A	0.4278	2.17838e-06
28240	Trpm2	transient receptor potential cation channel, subfamily M, member 2	-0.169861	2.19259e-06
17858	Mx2	MX dynamin-like GTPase 2	0.463602	2.25218e-06
23948	Mmp17	matrix metallopeptidase 17	-0.23702	2.25875e-06
50873	Prkn	parkin RBR E3 ubiquitin protein ligase	-0.293451	2.47625e-06
76795	Tbc1d9b	TBC1 domain family, member 9B	-0.156371	2.50662e-06
231858	Radil	Ras association and DIL domains	-0.207361	2.53226e-06
320806	Gfm2	G elongation factor, mitochondrial 2	-0.205294	2.6049e-06
69538	Antxr1	anthrax toxin receptor 1	0.251144	2.69979e-06
170643	Kirrel	kirre like nephrin family adhesion molecule 1	-0.283539	2.71011e-06
64297	Gprc5b	G protein-coupled receptor, family C, group 5, member B	0.121198	2.71618e-06
268445	Ankrd13b	ankyrin repeat domain 13b	-0.154184	2.73466e-06
109689	Arrb1	arrestin, beta 1	0.14665	2.73466e-06
14527	Gcgr	glucagon receptor	-0.457189	2.77366e-06
18476	Pafah1b3	platelet-activating factor acetylhydrolase, isoform 1b, subunit 3	0.309965	2.80895e-06
76954	Denn2b	DENN domain containing 2B	0.236605	2.86596e-06
14182	Fgfr1	fibroblast growth factor receptor 1	0.131657	2.92273e-06
107239	Carns1	carnosine synthase 1	-0.34835	2.94581e-06
56199	Abcb10	ATP-binding cassette, sub-family B (MDR/TAP), member 10	-0.201248	3.0318e-06
69499	Tsr2	TSR2 20S rRNA accumulation	-0.20811	3.12001e-06
19655	Rbmx	RNA binding motif protein, X chromosome	0.160988	3.17806e-06
21812	Tgfbr1	transforming growth factor, beta receptor I	0.282537	3.18388e-06
229687	Chil5	chitinase-like 5	0.368085	3.20153e-06
101359	Prrt4	proline-rich transmembrane protein 4	-0.310923	3.20153e-06
80976	Syt13	synaptotagmin XIII	-0.159948	3.22216e-06
17476	Mpeg1	macrophage expressed gene 1	0.377066	3.39033e-06
19879	Slc22a8	solute carrier family 22 (organic anion transporter), member 8	0.308127	3.5244e-06
93961	B3galt5	UDP-Gal:betaGlcNAc beta 1,3-galactosyltransferase, polypeptide 5	-0.262099	3.53222e-06
11789	Apc	APC, WNT signaling pathway regulator	0.206677	3.72055e-06
216443	Mars1	methionine-tRNA synthetase 1	0.150526	3.81208e-06
387285	Hcrtr2	hypocretin (orexin) receptor 2	0.453269	3.88689e-06
77383	C030029H02Rik	RIKEN cDNA C030029H02 gene	0.454603	3.93005e-06
22439	Xk	X-linked Kx blood group	-0.20278	3.93005e-06
22608	Ybx1	Y box protein 1	0.154544	3.96081e-06
74007	Btbd11	BTB (POZ) domain containing 11	-0.174215	4.17258e-06
234797	6430548M08Rik	RIKEN cDNA 6430548M08 gene	-0.171652	4.1823e-06
230085	Phf24	PHD finger protein 24	-0.162535	4.38384e-06
192163	Pcdha3	protocadherin alpha 3	0.394747	4.39727e-06
14763	Gpr37	G protein-coupled receptor 37	0.238865	4.39806e-06
226250	Afap1l2	actin filament associated protein 1-like 2	0.227984	4.51999e-06
72388	Ripk4	receptor-interacting serine-threonine kinase 4	0.445464	4.90206e-06
13040	Ctss	cathepsin S	0.262834	5.26094e-06
66511	Chtop	chromatin target of PRMT1	0.146578	5.2758e-06
15944	Irgm1	immunity-related GTPase family M member 1	0.387252	5.29238e-06
14299	Ncs1	neuronal calcium sensor 1	-0.118623	5.32682e-06
269275	Acvr1c	activin A receptor, type IC	0.35731	5.63842e-06
54524	Syt6	synaptotagmin VI	-0.308201	5.65619e-06
83433	Trem2	triggering receptor expressed on myeloid cells 2	0.408195	5.71815e-06
14807	Grik3	glutamate receptor, ionotropic, kainate 3	-0.193582	5.8511e-06
240756	Klhl12	kelch-like 12	-0.206876	6.07337e-06
67448	Plxdc2	plexin domain containing 2	0.251313	6.07337e-06
319710	Frmd6	FERM domain containing 6	0.291261	6.08767e-06
69863	Ttc39b	tetratricopeptide repeat domain 39B	0.173927	6.08973e-06
140721	Caskin2	CASK-interacting protein 2	0.193089	6.11322e-06
387609	Zhx2	zinc fingers and homeoboxes 2	0.25334	6.26693e-06
14814	Grin2d	glutamate receptor, ionotropic, NMDA2D (epsilon 4)	-0.231399	6.70442e-06
83410	Cstf2t	cleavage stimulation factor, 3' pre-RNA subunit 2, tau	0.143725	6.8597e-06
545622	Ptpn3	protein tyrosine phosphatase, non-receptor type 3	-0.222625	6.98452e-06
71609	Tradd	TNFRSF1A-associated via death domain	-0.352487	7.20971e-06
239556	Cacna1i	calcium channel, voltage-dependent, alpha 1I subunit	0.207743	7.31126e-06
103711	Pnpo	pyridoxine 5'-phosphate oxidase	-0.151847	7.50067e-06
280645	B3gat2	beta-1,3-glucuronyltransferase 2 (glucuronosyltransferase S)	-0.282037	7.73981e-06
74626	Tmem81	transmembrane protein 81	-0.385879	7.8062e-06
30794	Pdlim4	PDZ and LIM domain 4	0.280104	7.8062e-06
268755	Mir124a-1hg	Mir124-1 host gene (non-protein coding)	-0.134587	7.8062e-06
330790	Hapln4	hyaluronan and proteoglycan link protein 4	0.136292	7.90583e-06
12234	Btrc	beta-transducin repeat containing protein	0.146893	7.93993e-06
13836	Epha2	Eph receptor A2	0.428959	8.61391e-06
12475	Cd14	CD14 antigen	0.438691	8.9734e-06
21885	Tle1	transducin-like enhancer of split 1	0.192646	8.9734e-06
213989	Tmem82	transmembrane protein 82	-0.439739	9.40049e-06
16590	Kit	KIT proto-oncogene receptor tyrosine kinase	-0.189017	9.98876e-06
78889	Wsb1	WD repeat and SOCS box-containing 1	-0.174844	1.02276e-05
23801	Aloxe3	arachidonate lipoxygenase 3	0.252626	1.02934e-05
11517	Adcyap1r1	adenylate cyclase activating polypeptide 1 receptor 1	0.157442	1.04098e-05
271508	Brd8dc	BRD8 domain containing	-0.43758	1.06796e-05
84036	Kcnn1	potassium intermediate/small conductance calcium-activated channel, subfamily N, member 1	-0.286982	1.12682e-05
218865	Chdh	choline dehydrogenase	0.365078	1.13974e-05
23936	Lynx1	Ly6/neurotoxin 1	-0.109105	1.17e-05
94280	Sfxn3	sideroflexin 3	-0.132469	1.17746e-05
64209	Herpud1	homocysteine-inducible, endoplasmic reticulum stress-inducible, ubiquitin-like domain member 1	0.189297	1.21161e-05
12759	Clu	clusterin	0.125452	1.22348e-05
11688	Alox8	arachidonate 8-lipoxygenase	-0.361302	1.22757e-05
13610	S1pr3	sphingosine-1-phosphate receptor 3	0.331057	1.25275e-05
18018	Nfatc1	nuclear factor of activated T cells, cytoplasmic, calcineurin dependent 1	0.277073	1.25275e-05
107522	Ece2	endothelin converting enzyme 2	-0.134055	1.29624e-05
215113	Slc43a2	solute carrier family 43, member 2	-0.163273	1.3455e-05
77113	Klhl2	kelch-like 2, Mayven	-0.209452	1.35864e-05
215303	Camk1g	calcium/calmodulin-dependent protein kinase I gamma	-0.270557	1.36568e-05
109205	Sobp	sine oculis binding protein	0.175863	1.53597e-05
93879	Pcdhb8	protocadherin beta 8	0.420111	1.5383e-05
81877	Tnxb	tenascin XB	0.327479	1.59189e-05
192196	Luc7l2	LUC7-like 2 (S. cerevisiae)	-0.136344	1.59253e-05
68427	Slc39a13	solute carrier family 39 (metal ion transporter), member 13	-0.148702	1.61188e-05
13011	Cst7	cystatin F (leukocystatin)	0.327733	1.61188e-05
53419	Corin	corin, serine peptidase	0.281366	1.63987e-05
72961	Slc17a7	solute carrier family 17 (sodium-dependent inorganic phosphate cotransporter), member 7	-0.140206	1.63987e-05
69101	Ydjc	YdjC homolog (bacterial)	0.325535	1.64612e-05
12977	Csf1	colony stimulating factor 1 (macrophage)	0.214777	1.64612e-05
171543	Bmf	BCL2 modifying factor	0.308217	1.67936e-05
654801	Zfp784	zinc finger protein 784	-0.299325	1.68209e-05
12514	Cd68	CD68 antigen	0.394898	1.68961e-05
11565	Adssl1	adenylosuccinate synthetase like 1	-0.223909	1.70266e-05
230500	Efcab7	EF-hand calcium binding domain 7	-0.420655	1.7102e-05
26380	Esrrb	estrogen related receptor, beta	-0.244738	1.8107e-05
12190	Brca2	breast cancer 2, early onset	-0.264092	1.82026e-05
73940	Hapln2	hyaluronan and proteoglycan link protein 2	-0.375811	1.96813e-05
12447	Ccne1	cyclin E1	-0.267323	1.99344e-05
20615	Snapin	SNAP-associated protein	-0.191348	2.06464e-05
105439	Slain1	SLAIN motif family, member 1	0.187143	2.06586e-05
140723	Cacng5	calcium channel, voltage-dependent, gamma subunit 5	0.210217	2.09379e-05
106347	Ildr1	immunoglobulin-like domain containing receptor 1	-0.421317	2.11551e-05
338372	Map3k9	mitogen-activated protein kinase kinase kinase 9	-0.173163	2.16677e-05
97863	Fam8a1	family with sequence similarity 8, member A1	0.21125	2.16677e-05
19309	Pygm	muscle glycogen phosphorylase	0.208512	2.22898e-05
105005	Lratd1	LRAT domain containing 1	-0.254882	2.24122e-05
271127	Adamts16	a disintegrin-like and metallopeptidase (reprolysin type) with thrombospondin type 1 motif, 16	-0.283286	2.2435e-05
20614	Snap25	synaptosomal-associated protein 25	-0.164855	2.2435e-05
21410	Hnf1b	HNF1 homeobox B	0.27622	2.24465e-05
20907	Stx1a	syntaxin 1A (brain)	0.35798	2.24635e-05
56747	Sez6l	seizure related 6 homolog like	0.132858	2.26112e-05
209027	Pycr1	pyrroline-5-carboxylate reductase 1	0.423262	2.28273e-05
67492	Zfand4	zinc finger, AN1-type domain 4	-0.361222	2.28406e-05
22388	Wdr1	WD repeat domain 1	-0.162781	2.29999e-05
246316	Lgi2	leucine-rich repeat LGI family, member 2	-0.18548	2.30268e-05
433323	Sgpp2	sphingosine-1-phosphate phosphatase 2	-0.186188	2.30951e-05
12552	Cdh11	cadherin 11	0.221656	2.30951e-05
68047	Mpnd	MPN domain containing	-0.198407	2.32458e-05
244562	Abcc12	ATP-binding cassette, sub-family C (CFTR/MRP), member 12	0.283093	2.37627e-05
21648	Dynlt1b	dynein light chain Tctex-type 1B	-0.379602	2.47354e-05
105638	Dph3	diphthamine biosynthesis 3	-0.160558	2.50042e-05
56258	Hnrnph2	heterogeneous nuclear ribonucleoprotein H2	0.145559	2.65011e-05
65961	Utp3	UTP3 small subunit processome component	0.22935	2.68329e-05
223658	Mroh1	maestro heat-like repeat family member 1	-0.156897	2.68759e-05
20226	Sars	seryl-aminoacyl-tRNA synthetase	0.170961	2.69449e-05
226922	Kcnq5	potassium voltage-gated channel, subfamily Q, member 5	0.370626	2.78202e-05
12943	Pcdha10	protocadherin alpha 10	0.385053	2.83054e-05
70362	Actl10	actin-like 10	0.405018	2.84018e-05
231503	Tmem150c	transmembrane protein 150C	-0.200981	2.89671e-05
277973	Slc9a5	solute carrier family 9 (sodium/hydrogen exchanger), member 5	-0.177357	2.94517e-05
93872	Pcdhb1	protocadherin beta 1	0.322097	2.95857e-05
13710	Elf3	E74-like factor 3	-0.32258	3.01423e-05
17536	Meis2	Meis homeobox 2	0.271172	3.04383e-05
270190	Ephb1	Eph receptor B1	0.2417	3.06943e-05
17245	Mdm1	transformed mouse 3T3 cell double minute 1	-0.253996	3.09978e-05
19139	Prps1	phosphoribosyl pyrophosphate synthetase 1	-0.159159	3.14345e-05
12444	Ccnd2	cyclin D2	0.370479	3.2842e-05
53623	Gria3	glutamate receptor, ionotropic, AMPA3 (alpha 3)	-0.156921	3.37029e-05
22422	Wnt7b	wingless-type MMTV integration site family, member 7B	0.290641	3.42528e-05
76686	Clip3	CAP-GLY domain containing linker protein 3	-0.122647	3.42528e-05
19881	Rom1	rod outer segment membrane protein 1	-0.303494	3.48638e-05
20641	Snrpd1	small nuclear ribonucleoprotein D1	0.288018	3.49041e-05
329735	4933431E20Rik	RIKEN cDNA 4933431E20 gene	-0.212874	3.51122e-05
72792	2810459M11Rik	RIKEN cDNA 2810459M11 gene	0.361277	3.6633e-05
100568459	Bc1	brain cytoplasmic RNA 1	0.234598	3.6633e-05
72043	Sulf2	sulfatase 2	0.201408	3.74918e-05
229791	Plppr4	phospholipid phosphatase related 4	0.158495	3.77985e-05
68121	Cep70	centrosomal protein 70	-0.272037	3.88532e-05
67332	Snrpd3	small nuclear ribonucleoprotein D3	0.264118	4.031e-05
12986	Csf3r	colony stimulating factor 3 receptor (granulocyte)	0.376463	4.03238e-05
98741	Kcnb2	potassium voltage gated channel, Shab-related subfamily, member 2	0.412943	4.04855e-05
244723	Olfm2	olfactomedin 2	-0.238273	4.0574e-05
171395	Pkd1l1	polycystic kidney disease 1 like 1	-0.295478	4.05859e-05
14961	H2-Ab1	histocompatibility 2, class II antigen A, beta 1	0.397865	4.12972e-05
668225	Fignl2	fidgetin-like 2	-0.288944	4.22338e-05
19373	Rag1	recombination activating 1	0.411835	4.24568e-05
227737	Niban2	niban apoptosis regulator 2	0.170487	4.30407e-05
74132	Rnf6	ring finger protein (C3H2C3 type) 6	0.138729	4.30407e-05
13593	Ebf3	early B cell factor 3	0.191934	4.3644e-05
76261	0610040J01Rik	RIKEN cDNA 0610040J01 gene	0.349759	4.41109e-05
329540	Nol4l	nucleolar protein 4-like	-0.169777	4.47e-05
14676	Gna15	guanine nucleotide binding protein, alpha 15	0.409002	4.58679e-05
12294	Cacna2d3	calcium channel, voltage-dependent, alpha2/delta subunit 3	-0.186326	4.58679e-05
58238	Fam181b	family with sequence similarity 181, member B	0.242699	4.58679e-05
207740	Ubald1	UBA-like domain containing 1	0.239867	4.60338e-05
107993	Bfsp2	beaded filament structural protein 2, phakinin	0.408249	4.63456e-05
53867	Col5a3	collagen, type V, alpha 3	-0.320541	4.63765e-05
18217	Ntsr2	neurotensin receptor 2	0.172891	4.64915e-05
13167	Dbi	diazepam binding inhibitor	-0.19656	4.76412e-05
217119	Xylt2	xylosyltransferase II	-0.145712	4.76412e-05
14859	Gsta3	glutathione S-transferase, alpha 3	-0.401893	4.82019e-05
21987	Tpd52l1	tumor protein D52-like 1	0.303045	4.84572e-05
12799	Cnp	2',3'-cyclic nucleotide 3' phosphodiesterase	0.151682	4.85849e-05
73094	Sgip1	SH3-domain GRB2-like (endophilin) interacting protein 1	0.141812	4.93156e-05
216881	Wscd1	WSC domain containing 1	0.146804	4.94077e-05
76980	Ube2ql1	ubiquitin-conjugating enzyme E2Q family-like 1	0.157524	4.94334e-05
12443	Ccnd1	cyclin D1	0.264421	4.94334e-05
16800	Arhgef2	rho/rac guanine nucleotide exchange factor (GEF) 2	0.137587	5.00081e-05
16763	Lad1	ladinin	-0.355378	5.03537e-05
18094	Nkx2-9	NK2 homeobox 9	-0.404688	5.05541e-05
211652	Wwc1	WW, C2 and coiled-coil domain containing 1	0.198973	5.08555e-05
108071	Grm5	glutamate receptor, metabotropic 5	0.240161	5.08896e-05
20963	Syk	spleen tyrosine kinase	0.401132	5.13223e-05
67087	Ctnnbip1	catenin beta interacting protein 1	-0.201606	5.13223e-05
329064	Pkd2l1	polycystic kidney disease 2-like 1	-0.398988	5.17368e-05
75710	Rbm12	RNA binding motif protein 12	0.297517	5.17947e-05
225655	Prelid3a	PRELI domain containing 3A	-0.207967	5.3304e-05
68939	Rasl11b	RAS-like, family 11, member B	0.224084	5.55618e-05
216161	Sbno2	strawberry notch 2	-0.166656	5.57136e-05
233033	Samd4b	sterile alpha motif domain containing 4B	0.208958	5.61522e-05
75141	Rasd2	RASD family, member 2	0.184749	5.76667e-05
79043	Spsb3	splA/ryanodine receptor domain and SOCS box containing 3	-0.162438	5.7671e-05
231842	Amz1	archaelysin family metallopeptidase 1	0.301498	5.8296e-05
72318	Cyth4	cytohesin 4	0.371892	5.98954e-05
16511	Kcnh2	potassium voltage-gated channel, subfamily H (eag-related), member 2	-0.13928	5.99119e-05
22041	Trf	transferrin	-0.199239	6.07357e-05
56397	Morf4l2	mortality factor 4 like 2	0.136816	6.33049e-05
227700	Sh3glb2	SH3-domain GRB2-like endophilin B2	-0.142018	6.4321e-05
211770	Trib1	tribbles pseudokinase 1	0.38065	6.48528e-05
330863	Trim67	tripartite motif-containing 67	-0.197695	6.48858e-05
112415	Zfp607b	zinc finger protein 607B	-0.262944	6.53871e-05
71755	Dhdh	dihydrodiol dehydrogenase (dimeric)	-0.239342	6.7407e-05
27421	Abcc6	ATP-binding cassette, sub-family C (CFTR/MRP), member 6	0.401577	6.86637e-05
20743	Sptbn2	spectrin beta, non-erythrocytic 2	0.135733	6.8899e-05
213819	Casd1	CAS1 domain containing 1	-0.149436	6.97346e-05
142688	Asb13	ankyrin repeat and SOCS box-containing 13	-0.171891	7.10491e-05
11669	Aldh2	aldehyde dehydrogenase 2, mitochondrial	0.185904	7.10491e-05
19264	Ptprc	protein tyrosine phosphatase, receptor type, C	0.395889	7.11664e-05
16414	Itgb2	integrin beta 2	0.365549	7.11664e-05
20957	Sycp1	synaptonemal complex protein 1	0.286683	7.21902e-05
212996	Galnt17	polypeptide N-acetylgalactosaminyltransferase 17	-0.165193	7.21902e-05
18155	Pnoc	prepronociceptin	0.353829	7.32062e-05
243621	Iqsec3	IQ motif and Sec7 domain 3	-0.141695	7.32062e-05
242960	Fbxl5	F-box and leucine-rich repeat protein 5	-0.173246	7.36653e-05
57746	Piwil2	piwi-like RNA-mediated gene silencing 2	-0.361826	7.68602e-05
228787	Xkr7	X-linked Kx blood group related 7	0.305976	7.79999e-05
226442	Zfp281	zinc finger protein 281	0.20494	7.85838e-05
224805	Aars2	alanyl-tRNA synthetase 2, mitochondrial	-0.158247	7.92925e-05
433208	D030046N08Rik	RIKEN cDNA D030046N08 gene	-0.39842	8.00218e-05
382793	Mtx3	metaxin 3	-0.167041	8.09119e-05
19231	Ptma	prothymosin alpha	0.2144	8.14603e-05
98170	Tmem132a	transmembrane protein 132A	-0.155409	8.20623e-05
243743	Plxna4	plexin A4	-0.222116	8.21803e-05
108903	Tbcd	tubulin-specific chaperone d	-0.170585	8.23161e-05
76260	Ttc8	tetratricopeptide repeat domain 8	-0.224573	8.44801e-05
240479	Dipk1c	divergent protein kinase domain 1C	-0.290028	8.62557e-05
76650	Srxn1	sulfiredoxin 1 homolog (S. cerevisiae)	-0.150506	8.62557e-05
218194	Phactr1	phosphatase and actin regulator 1	0.136633	8.66689e-05
232345	A2m	alpha-2-macroglobulin	0.206825	8.69996e-05
14635	Galk1	galactokinase 1	0.290293	8.85256e-05
58235	Nectin1	nectin cell adhesion molecule 1	-0.165684	8.86201e-05
23965	Tenm3	teneurin transmembrane protein 3	0.194334	9.03641e-05
16912	Psmb9	proteasome (prosome, macropain) subunit, beta type 9 (large multifunctional peptidase 2)	0.396134	9.18682e-05
20911	Stxbp2	syntaxin binding protein 2	-0.215492	9.23508e-05
78751	Zc3h6	zinc finger CCCH type containing 6	-0.22759	9.38299e-05
230996	9430015G10Rik	RIKEN cDNA 9430015G10 gene	-0.186573	9.41663e-05
26878	B3galt2	UDP-Gal:betaGlcNAc beta 1,3-galactosyltransferase, polypeptide 2	-0.28709	9.50081e-05
22754	Zfp92	zinc finger protein 92	0.391092	9.72677e-05
232664	Ccdc136	coiled-coil domain containing 136	-0.151749	9.73635e-05
16768	Lag3	lymphocyte-activation gene 3	0.348066	9.79116e-05
223649	Nrbp2	nuclear receptor binding protein 2	-0.151021	9.99497e-05
70012	Cep85	centrosomal protein 85	-0.230927	0.000104113
239157	Pnma2	paraneoplastic antigen MA2	0.294155	0.000104665
78249	Adgrf4	adhesion G protein-coupled receptor F4	-0.355846	0.000104665
20346	Sema3a	sema domain, immunoglobulin domain (Ig), short basic domain, secreted, (semaphorin) 3A	0.241862	0.000104665
17085	Ly9	lymphocyte antigen 9	0.362749	0.000105164
93695	Gpnmb	glycoprotein (transmembrane) nmb	0.391828	0.000105242
79196	Osbpl5	oxysterol binding protein-like 5	-0.385997	0.000106369
68106	Nt5c3b	5'-nucleotidase, cytosolic IIIB	-0.180582	0.000106789
20363	Selenop	selenoprotein P	-0.178529	0.000107476
13429	Dnm1	dynamin 1	-0.112414	0.000107536
12266	C3	complement component 3	0.366507	0.000108019
101488	Slco2b1	solute carrier organic anion transporter family, member 2b1	0.249892	0.000109037
23886	Gdf15	growth differentiation factor 15	0.350606	0.000109707
228942	Cbln4	cerebellin 4 precursor protein	0.341565	0.000110788
108911	Rcc2	regulator of chromosome condensation 2	0.142232	0.000112784
51810	Hnrnpu	heterogeneous nuclear ribonucleoprotein U	0.120895	0.000113296
102075	Plekhg4	pleckstrin homology domain containing, family G (with RhoGef domain) member 4	-0.293359	0.000116389
53602	Hpcal1	hippocalcin-like 1	0.144569	0.000117192
110058	Syt17	synaptotagmin XVII	-0.359649	0.000118821
433224	Gm5512	required for meiotic nuclear division 1 pseudogene	-0.291511	0.000118945
76484	Kndc1	kinase non-catalytic C-lobe domain (KIND) containing 1	-0.169757	0.000119096
17064	Cd93	CD93 antigen	0.319207	0.000119595
18479	Pak1	p21 (RAC1) activated kinase 1	-0.123081	0.000119868
22355	Vipr2	vasoactive intestinal peptide receptor 2	-0.352458	0.000121902
20745	Spock1	sparc/osteonectin, cwcv and kazal-like domains proteoglycan 1	-0.147286	0.00012321
11514	Adcy8	adenylate cyclase 8	0.245127	0.000123762
17151	Ccndbp1	cyclin D-type binding-protein 1	-0.125652	0.000125068
15114	Hap1	huntingtin-associated protein 1	0.140827	0.000128363
13384	Mpp3	membrane protein, palmitoylated 3 (MAGUK p55 subfamily member 3)	-0.171016	0.000129955
14960	H2-Aa	histocompatibility 2, class II antigen A, alpha	0.387601	0.000130104
53325	Banp	BTG3 associated nuclear protein	0.214813	0.000131744
98267	Stk17b	serine/threonine kinase 17b (apoptosis-inducing)	0.193698	0.000136389
14936	Gys1	glycogen synthase 1, muscle	0.20265	0.000138111
17886	Myh9	myosin, heavy polypeptide 9, non-muscle	0.157308	0.000140321
17116	Mab21l1	mab-21-like 1	0.153742	0.000143196
55961	Slc13a1	solute carrier family 13 (sodium/sulfate symporters), member 1	0.386727	0.000146352
18648	Pgam1	phosphoglycerate mutase 1	-0.174159	0.000146429
114615	Elac1	elaC ribonuclease Z 1	-0.172742	0.000149168
241062	Pgap1	post-GPI attachment to proteins 1	0.192456	0.000150958
238257	Tmem30b	transmembrane protein 30B	-0.385686	0.000150958
17254	Slc3a2	solute carrier family 3 (activators of dibasic and neutral amino acid transport), member 2	0.149738	0.000151196
12823	Col19a1	collagen, type XIX, alpha 1	0.239395	0.000155337
66839	Dele1	DAP3 binding cell death enhancer 1	-0.144004	0.000155337
68957	Paqr6	progestin and adipoQ receptor family member VI	0.216333	0.000158914
72397	Rbm12b1	RNA binding motif protein 12 B1	0.277951	0.000161987
54519	Apbb1ip	amyloid beta (A4) precursor protein-binding, family B, member 1 interacting protein	0.368535	0.000162108
68420	Ankrd13a	ankyrin repeat domain 13a	-0.137302	0.000163649
20383	Srsf3	serine and arginine-rich splicing factor 3	0.133248	0.000164285
67270	Mrpl42	mitochondrial ribosomal protein L42	0.221151	0.000166624
233871	Atxn2l	ataxin 2-like	0.153608	0.000167007
69993	Chn2	chimerin 2	-0.114683	0.000167924
65971	Tbata	thymus, brain and testes associated	0.240074	0.000167956
227733	Pip5kl1	phosphatidylinositol-4-phosphate 5-kinase-like 1	-0.33703	0.000167956
232855	Zfp772	zinc finger protein 772	-0.259297	0.000168465
17240	Mdfi	MyoD family inhibitor	0.234906	0.000169132
109245	Lrrc39	leucine rich repeat containing 39	-0.354179	0.00016957
235281	Scn3b	sodium channel, voltage-gated, type III, beta	0.319805	0.00016957
77521	Mtus2	microtubule associated tumor suppressor candidate 2	0.144049	0.000172072
67603	Dusp6	dual specificity phosphatase 6	0.252933	0.000173643
77744	Bora	bora, aurora kinase A activator	-0.291892	0.000176136
213084	Cdkl3	cyclin-dependent kinase-like 3	-0.241129	0.0001766
258777	Olfr922	olfactory receptor 922	-0.272418	0.000177344
26360	Angptl2	angiopoietin-like 2	0.283035	0.000179375
108037	Shmt2	serine hydroxymethyltransferase 2 (mitochondrial)	0.211046	0.000179581
237052	Tceal1	transcription elongation factor A (SII)-like 1	0.236458	0.000179581
15560	Htr2c	5-hydroxytryptamine (serotonin) receptor 2C	0.283108	0.000179581
260298	Fev	FEV transcription factor, ETS family member	0.350867	0.000182919
74039	Nfam1	Nfat activating molecule with ITAM motif 1	0.381736	0.000182919
20585	Hltf	helicase-like transcription factor	-0.176101	0.000182919
22625	Map3k19	mitogen-activated protein kinase kinase kinase 19	0.339661	0.000185843
68888	Gkn3	gastrokine 3	0.378776	0.000187587
55987	Cpxm2	carboxypeptidase X 2 (M14 family)	0.37335	0.0001907
12845	Comp	cartilage oligomeric matrix protein	0.29774	0.000192194
66377	Ndufc1	NADH:ubiquinone oxidoreductase subunit C1	-0.190544	0.000193694
52357	Wwc2	WW, C2 and coiled-coil domain containing 2	0.182409	0.000193894
14169	Fgf14	fibroblast growth factor 14	-0.196585	0.000195874
236794	Slc9a6	solute carrier family 9 (sodium/hydrogen exchanger), member 6	-0.132175	0.000195874
69917	Nabp2	nucleic acid binding protein 2	0.216454	0.000197947
320495	Ipcef1	interaction protein for cytohesin exchange factors 1	-0.188408	0.000204014
210162	Zkscan2	zinc finger with KRAB and SCAN domains 2	-0.272442	0.000204071
116838	Rims2	regulating synaptic membrane exocytosis 2	-0.166951	0.000208989
239796	Mb21d2	Mab-21 domain containing 2	-0.166827	0.000215195
93713	Pcdhga5	protocadherin gamma subfamily A, 5	0.288231	0.000218099
319734	Cacna2d4	calcium channel, voltage-dependent, alpha 2/delta subunit 4	0.335533	0.000218099
77593	Usp45	ubiquitin specific petidase 45	-0.130802	0.000220809
29813	Zfp385a	zinc finger protein 385A	-0.157773	0.000221365
20474	Six4	sine oculis-related homeobox 4	-0.323515	0.000221474
105148	Iars	isoleucine-tRNA synthetase	0.131868	0.000224922
223739	5031439G07Rik	RIKEN cDNA 5031439G07 gene	-0.141837	0.000225297
192157	Socs7	suppressor of cytokine signaling 7	0.143095	0.000237418
270685	Mthfd1l	methylenetetrahydrofolate dehydrogenase (NADP+ dependent) 1-like	0.177894	0.000238635
68344	Tmem174	transmembrane protein 174	0.316668	0.000239017
241732	Tspyl3	TSPY-like 3	-0.1983	0.000242555
15473	Rida	reactive intermediate imine deaminase A homolog	-0.201307	0.00024256
53896	Slc7a10	solute carrier family 7 (cationic amino acid transporter, y+ system), member 10	0.163094	0.00024256
383619	Aim2	absent in melanoma 2	0.3743	0.000243467
70652	Tmem144	transmembrane protein 144	0.242862	0.000243573
56772	Mllt11	myeloid/lymphoid or mixed-lineage leukemia; translocated to, 11	-0.189246	0.000243573
212483	Fam193b	family with sequence similarity 193, member B	-0.148332	0.000245148
100502789	NA	NA	-0.375619	0.000246607
18195	Nsf	N-ethylmaleimide sensitive fusion protein	-0.117019	0.000251297
66349	Dmac2	distal membrane arm assembly complex 2	-0.149973	0.000253549
74142	Lonp1	lon peptidase 1, mitochondrial	0.162012	0.0002565
76905	Lrg1	leucine-rich alpha-2-glycoprotein 1	-0.373297	0.000258711
100861837	NA	NA	-0.290156	0.000268778
19401	Rara	retinoic acid receptor, alpha	-0.273502	0.00027604
100038347	Fam174b	family with sequence similarity 174, member B	0.151385	0.000276183
56876	Nsmf	NMDA receptor synaptonuclear signaling and neuronal migration factor	-0.129293	0.000279609
75316	Taf1d	TATA-box binding protein associated factor, RNA polymerase I, D	-0.208808	0.000279827
94191	Adarb2	adenosine deaminase, RNA-specific, B2	-0.238897	0.00028254
21400	Tcea2	transcription elongation factor A (SII), 2	-0.173817	0.000285529
244954	Prss35	protease, serine 35	0.372064	0.000286565
67123	Ubap1	ubiquitin-associated protein 1	0.157591	0.000289384
77097	Tanc2	tetratricopeptide repeat, ankyrin repeat and coiled-coil containing 2	0.181872	0.000293269
243219	2900026A02Rik	RIKEN cDNA 2900026A02 gene	0.21356	0.000294383
67128	Ube2g1	ubiquitin-conjugating enzyme E2G 1	-0.167442	0.000294989
319520	Dusp4	dual specificity phosphatase 4	0.37174	0.000296168
18481	Pak3	p21 (RAC1) activated kinase 3	-0.187092	0.000297138
54396	Irgm2	immunity-related GTPase family M member 2	0.352897	0.00030181
171281	Acot3	acyl-CoA thioesterase 3	-0.36189	0.000306184
68312	Gstm7	glutathione S-transferase, mu 7	-0.217199	0.000306184
212531	Sh3bgrl2	SH3 domain binding glutamic acid-rich protein like 2	-0.18748	0.000306184
15460	Hr	lysine demethylase and nuclear receptor corepressor	-0.214455	0.000306192
13867	Erbb3	erb-b2 receptor tyrosine kinase 3	0.307011	0.000307912
14545	Gdap1	ganglioside-induced differentiation-associated-protein 1	-0.151464	0.000311989
14580	Gfap	glial fibrillary acidic protein	0.301536	0.00031296
433940	Fam222a	family with sequence similarity 222, member A	0.163347	0.000325298
228846	D630003M21Rik	RIKEN cDNA D630003M21 gene	0.284231	0.000329155
11889	Asgr1	asialoglycoprotein receptor 1	-0.24028	0.000330353
237625	Pla2g3	phospholipase A2, group III	-0.362259	0.000337551
432502	Rpl6l	ribosomal protein L6-like	0.182277	0.000340538
15512	Hspa2	heat shock protein 2	0.196121	0.00034318
72023	Cyb561d1	cytochrome b-561 domain containing 1	-0.186391	0.000353033
320129	Grk3	G protein-coupled receptor kinase 3	-0.17471	0.000355557
226432	Ipo9	importin 9	0.132991	0.000358414
67723	Cep83os	centrosomal protein 83, opposite strand	-0.201607	0.000359723
28075	Desi1	desumoylating isopeptidase 1	-0.122082	0.000359723
208748	Prrg3	proline rich Gla (G-carboxyglutamic acid) 3 (transmembrane)	-0.184454	0.000364181
11461	Actb	actin, beta	-0.141901	0.000366353
76486	Ly6k	lymphocyte antigen 6 complex, locus K	0.245432	0.000368391
74525	Fam234b	family with sequence similarity 234, member B	-0.0957789	0.000372094
109900	Asl	argininosuccinate lyase	-0.220061	0.000376449
67412	Soga3	SOGA family member 3	0.149723	0.00037726
110893	Slc8a3	solute carrier family 8 (sodium/calcium exchanger), member 3	0.163093	0.000378462
100532	Rell1	RELT-like 1	0.224658	0.000382376
270096	Mon1b	MON1 homolog B, secretory traffciking associated	-0.13487	0.000385584
11757	Prdx3	peroxiredoxin 3	-0.176675	0.000388284
94253	Hecw1	HECT, C2 and WW domain containing E3 ubiquitin protein ligase 1	-0.182932	0.000393598
21743	Inmt	indolethylamine N-methyltransferase	0.365599	0.000393598
100125586	Vmn2r2	vomeronasal 2, receptor 2	-0.359464	0.000394943
66235	Eif1ax	eukaryotic translation initiation factor 1A, X-linked	0.143364	0.000397552
15468	Prmt2	protein arginine N-methyltransferase 2	0.187412	0.000399469
195434	Utp14b	UTP14B small subunit processome component	0.331762	0.00039986
68339	Ccdc88c	coiled-coil domain containing 88C	-0.243557	0.000402393
17134	Mafg	v-maf musculoaponeurotic fibrosarcoma oncogene family, protein G (avian)	0.216371	0.000403419
19272	Ptprk	protein tyrosine phosphatase, receptor type, K	-0.201171	0.000404011
23934	Ly6h	lymphocyte antigen 6 complex, locus H	0.204613	0.000404011
381413	Gpr176	G protein-coupled receptor 176	-0.214228	0.000404011
19417	Rasgrf1	RAS protein-specific guanine nucleotide-releasing factor 1	-0.104115	0.000404011
387314	Tmtc1	transmembrane and tetratricopeptide repeat containing 1	0.161735	0.000407412
103551	Epop	elongin BC and polycomb repressive complex 2 associated protein	0.290794	0.000410068
96957	Tmem62	transmembrane protein 62	-0.145156	0.000413313
24066	Spry4	sprouty RTK signaling antagonist 4	0.356435	0.00041411
19341	Rab4a	RAB4A, member RAS oncogene family	-0.144648	0.000414458
227326	Gpr55	G protein-coupled receptor 55	-0.256391	0.000422343
13644	Efs	embryonal Fyn-associated substrate	0.22944	0.000423948
12889	Cplx1	complexin 1	-0.125216	0.000430214
12570	Cdk5r2	cyclin-dependent kinase 5, regulatory subunit 2 (p39)	0.181744	0.000430654
65019	Rpl23	ribosomal protein L23	0.224152	0.000433898
77975	Tmem50b	transmembrane protein 50B	-0.128352	0.000433898
66105	Ube2d3	ubiquitin-conjugating enzyme E2D 3	0.123521	0.000435357
233651	Dchs1	dachsous cadherin related 1	0.201133	0.000435472
14969	H2-Eb1	histocompatibility 2, class II antigen E beta	0.359286	0.000437144
76897	Ralyl	RALY RNA binding protein-like	-0.151877	0.000437468
239170	Fam160b2	family with sequence similarity 160, member B2	-0.136776	0.000443091
320292	Rasgef1b	RasGEF domain family, member 1B	0.230618	0.000443329
21841	Tia1	cytotoxic granule-associated RNA binding protein 1	-0.130072	0.000445144
17724	mt-Rnr1	s-rRNA	0.171469	0.000445144
11931	Atp1b1	ATPase, Na+/K+ transporting, beta 1 polypeptide	-0.109585	0.000450039
15374	Jpt1	Jupiter microtubule associated homolog 1	-0.209266	0.000456871
668139	Gm8995	predicted gene 8995	0.352468	0.000458183
17761	Map7	microtubule-associated protein 7	-0.120217	0.000460341
228355	Madd	MAP-kinase activating death domain	-0.107044	0.000460341
320158	Zmat4	zinc finger, matrin type 4	0.252095	0.000460341
19279	Ptprr	protein tyrosine phosphatase, receptor type, R	0.138667	0.000460908
20908	Stx3	syntaxin 3	-0.148592	0.000462463
225631	Onecut2	one cut domain, family member 2	0.353266	0.000467772
18458	Pabpc1	poly(A) binding protein, cytoplasmic 1	0.130596	0.000468167
319455	Pld5	phospholipase D family, member 5	-0.17172	0.000477727
56506	Cib2	calcium and integrin binding family member 2	-0.220544	0.00048237
13842	Epha8	Eph receptor A8	-0.15432	0.000491013
16168	Il15	interleukin 15	-0.360284	0.000492741
66870	Serbp1	serpine1 mRNA binding protein 1	0.12267	0.000502161
68750	Rreb1	ras responsive element binding protein 1	-0.187635	0.00050354
109108	Slc30a9	solute carrier family 30 (zinc transporter), member 9	-0.120212	0.000504188
330953	Hcn4	hyperpolarization-activated, cyclic nucleotide-gated K+ 4	0.286931	0.000504188
20254	Scg2	secretogranin II	0.131861	0.000517293
21803	Tgfb1	transforming growth factor, beta 1	0.241748	0.000518937
76820	Cyria	CYFIP related Rac1 interactor A	-0.180032	0.000519597
16553	Kif13a	kinesin family member 13A	0.137771	0.000524767
227327	B3gnt7	UDP-GlcNAc:betaGal beta-1,3-N-acetylglucosaminyltransferase 7	-0.300073	0.000530724
230863	Sh2d5	SH2 domain containing 5	-0.148415	0.000533939
245643	Frmpd3	FERM and PDZ domain containing 3	0.213096	0.000537832
16519	Kcnj3	potassium inwardly-rectifying channel, subfamily J, member 3	0.167747	0.000550882
13685	Eif4ebp1	eukaryotic translation initiation factor 4E binding protein 1	0.356003	0.000551622
236920	Stard8	START domain containing 8	0.208579	0.000551813
74570	Zkscan1	zinc finger with KRAB and SCAN domains 1	-0.195397	0.000554062
74117	Actr3	ARP3 actin-related protein 3	-0.132529	0.000561156
11647	Alpl	alkaline phosphatase, liver/bone/kidney	0.302314	0.000564099
11307	Abcg1	ATP binding cassette subfamily G member 1	0.107604	0.00056832
20901	Strap	serine/threonine kinase receptor associated protein	0.117007	0.000568501
75571	Spata9	spermatogenesis associated 9	-0.354589	0.000582951
12891	Cpne6	copine VI	0.244112	0.000583665
211401	Mtss1	MTSS I-BAR domain containing 1	0.111105	0.000583979
100662	NA	NA	-0.162847	0.000584067
56012	Pgam2	phosphoglycerate mutase 2	-0.35187	0.000589442
108099	Prkag2	protein kinase, AMP-activated, gamma 2 non-catalytic subunit	-0.13402	0.000589442
12890	Cplx2	complexin 2	-0.149771	0.000593138
19359	Rad23b	RAD23 homolog B, nucleotide excision repair protein	0.126765	0.000593138
13411	Dnah11	dynein, axonemal, heavy chain 11	-0.239805	0.000610901
17984	Ndn	necdin, MAGE family member	0.126889	0.000613412
328977	Zfp532	zinc finger protein 532	-0.154947	0.000617071
54484	Mkrn1	makorin, ring finger protein, 1	-0.129942	0.000617821
239552	Apol8	apolipoprotein L 8	-0.271965	0.000618071
59079	Erbin	Erbb2 interacting protein	0.158517	0.000624074
100503380	Snhg4	small nucleolar RNA host gene 4	-0.282005	0.000624074
22360	Nrsn1	neurensin 1	-0.196299	0.000626889
114644	Slc13a3	solute carrier family 13 (sodium-dependent dicarboxylate transporter), member 3	0.221624	0.000630573
268527	Greb1	gene regulated by estrogen in breast cancer protein	-0.341542	0.00063183
16539	Kcns2	K+ voltage-gated channel, subfamily S, 2	0.276206	0.000635478
228852	Ppp1r16b	protein phosphatase 1, regulatory subunit 16B	0.130972	0.00063654
18417	Cldn11	claudin 11	0.157651	0.000653164
108800	Ston2	stonin 2	0.264333	0.000655914
217344	Rhbdf2	rhomboid 5 homolog 2	0.334724	0.000673974
320116	Fndc9	fibronectin type III domain containing 9	0.346708	0.000674455
14618	Gjb1	gap junction protein, beta 1	-0.218986	0.000674455
627626	Ptchd4	patched domain containing 4	0.289486	0.000674466
71367	Chst9	carbohydrate (N-acetylgalactosamine 4-0) sulfotransferase 9	-0.346716	0.0006832
110637	Grik4	glutamate receptor, ionotropic, kainate 4	0.17197	0.0006832
114601	Ehbp1l1	EH domain binding protein 1-like 1	0.225375	0.000692854
11610	Agtrap	angiotensin II, type I receptor-associated protein	-0.216099	0.000692923
12576	Cdkn1b	cyclin-dependent kinase inhibitor 1B	0.120149	0.000692923
21366	Slc6a6	solute carrier family 6 (neurotransmitter transporter, taurine), member 6	0.13025	0.000693677
16840	Cnmd	chondromodulin	0.349964	0.000711018
68441	Rraga	Ras-related GTP binding A	0.111978	0.000711959
22187	Ubb	ubiquitin B	0.140843	0.000713927
65963	Tmem176b	transmembrane protein 176B	0.201917	0.000714615
53972	Ngef	neuronal guanine nucleotide exchange factor	-0.243951	0.000717165
217869	Eif5	eukaryotic translation initiation factor 5	-0.165828	0.000718366
58807	Slco1c1	solute carrier organic anion transporter family, member 1c1	0.231089	0.000719775
226438	Igfn1	immunoglobulin-like and fibronectin type III domain containing 1	0.314493	0.000720547
218756	Slc4a7	solute carrier family 4, sodium bicarbonate cotransporter, member 7	-0.201612	0.000720547
20510	Slc1a1	solute carrier family 1 (neuronal/epithelial high affinity glutamate transporter, system Xag), member 1	-0.134446	0.000720547
56703	Pigo	phosphatidylinositol glycan anchor biosynthesis, class O	-0.142268	0.000720547
68277	2310057M21Rik	RIKEN cDNA 2310057M21 gene	0.222581	0.000726768
14660	Gls	glutaminase	-0.135799	0.000734571
19041	Ppl	periplakin	-0.287114	0.000734571
12262	C1qc	complement component 1, q subcomponent, C chain	0.265699	0.000734571
21419	Tfap2b	transcription factor AP-2 beta	-0.166369	0.000735969
243725	Ppp1r9a	protein phosphatase 1, regulatory subunit 9A	-0.140588	0.000735969
12464	Cct4	chaperonin containing Tcp1, subunit 4 (delta)	0.14226	0.000738198
20612	Siglec1	sialic acid binding Ig-like lectin 1, sialoadhesin	0.344979	0.000740752
320172	E230016M11Rik	RIKEN cDNA E230016M11 gene	-0.296388	0.000750919
227485	Cdh19	cadherin 19, type 2	-0.290355	0.000754033
268566	Gphn	gephyrin	-0.128255	0.000756029
63913	Niban1	niban apoptosis regulator 1	0.332912	0.000756159
72999	Insig2	insulin induced gene 2	0.135934	0.000760387
140570	Plxnb2	plexin B2	0.133522	0.00077198
18127	Nos3	nitric oxide synthase 3, endothelial cell	0.257995	0.00077198
654818	Smco3	single-pass membrane protein with coiled-coil domains 3	0.317677	0.000780245
27280	Phlda3	pleckstrin homology like domain, family A, member 3	0.236553	0.00078615
240843	Brinp2	bone morphogenic protein/retinoic acid inducible neural-specific 2	0.193135	0.00078615
11434	Acr	acrosin prepropeptide	-0.341592	0.000786663
11488	Adam11	a disintegrin and metallopeptidase domain 11	-0.130302	0.000799597
70503	Ddo	D-aspartate oxidase	-0.211731	0.000809502
13808	Eno3	enolase 3, beta muscle	-0.210408	0.000825343
17769	Mthfr	methylenetetrahydrofolate reductase	-0.181768	0.000836736
380768	Ccdc177	coiled-coil domain containing 177	-0.215875	0.000842539
626391	Zfp951	zinc finger protein 951	-0.347186	0.000843362
70422	Ints2	integrator complex subunit 2	-0.185271	0.000845262
57423	Atp5j2	ATP synthase, H+ transporting, mitochondrial F0 complex, subunit F2	-0.154336	0.000845262
98365	Slamf9	SLAM family member 9	0.306278	0.00085129
353235	Pcdha8	protocadherin alpha 8	0.278015	0.000851726
18611	Pea15a	phosphoprotein enriched in astrocytes 15A	-0.095476	0.000857701
21825	Thbs1	thrombospondin 1	0.324414	0.000857701
208691	Eif5a2	eukaryotic translation initiation factor 5A2	-0.145551	0.000886879
232941	Ppm1n	protein phosphatase, Mg2+/Mn2+ dependent, 1N (putative)	-0.333208	0.000892476
56736	Rnf14	ring finger protein 14	-0.114909	0.000896495
57314	Nelfcd	negative elongation factor complex member C/D, Th1l	-0.148216	0.000896495
16410	Itgav	integrin alpha V	-0.191143	0.000909494
18858	Pmp22	peripheral myelin protein 22	-0.21265	0.000915838
19354	Rac2	Rac family small GTPase 2	0.345017	0.000922378
244810	AW551984	expressed sequence AW551984	0.266729	0.000934273
26450	Rbbp9	retinoblastoma binding protein 9, serine hydrolase	-0.180448	0.000936138
218232	Ptpdc1	protein tyrosine phosphatase domain containing 1	-0.176892	0.000943489
54670	Atp8b1	ATPase, class I, type 8B, member 1	0.342529	0.000944525
12826	Col4a1	collagen, type IV, alpha 1	-0.244006	0.000956121
12493	Cd37	CD37 antigen	0.343064	0.00096281
20128	Trim30a	tripartite motif-containing 30A	0.342997	0.00096281
70101	Cyp4f16	cytochrome P450, family 4, subfamily f, polypeptide 16	-0.213166	0.000965208
12424	Cck	cholecystokinin	0.187028	0.000968905
17537	Meis3	Meis homeobox 3	-0.158654	0.00097058
16594	Klc2	kinesin light chain 2	-0.126333	0.00098751
77018	Col25a1	collagen, type XXV, alpha 1	0.287758	0.00099455
64817	Svep1	sushi, von Willebrand factor type A, EGF and pentraxin domain containing 1	0.283335	0.0010023
78449	2700046A07Rik	RIKEN cDNA 2700046A07 gene	-0.333974	0.00101283
18707	Pik3cd	phosphatidylinositol-4,5-bisphosphate 3-kinase catalytic subunit delta	-0.183159	0.00101283
19144	Klk6	kallikrein related-peptidase 6	-0.339192	0.00101283
22042	Tfrc	transferrin receptor	-0.192682	0.00104095
228662	Btbd3	BTB (POZ) domain containing 3	-0.13604	0.00104859
233405	Vps33b	vacuolar protein sorting 33B	-0.174859	0.00106064
56405	Dusp14	dual specificity phosphatase 14	0.262826	0.00106191
26384	Gnpda1	glucosamine-6-phosphate deaminase 1	-0.177089	0.00106191
16490	Kcna2	potassium voltage-gated channel, shaker-related subfamily, member 2	-0.144695	0.00106191
94187	Zfp423	zinc finger protein 423	-0.212628	0.00106191
216233	Socs2	suppressor of cytokine signaling 2	-0.26395	0.00106241
242546	Cyp2j12	cytochrome P450, family 2, subfamily j, polypeptide 12	-0.340904	0.00106241
70796	Zdhhc1	zinc finger, DHHC domain containing 1	-0.128734	0.0010707
270669	Mbtps2	membrane-bound transcription factor peptidase, site 2	-0.168664	0.00107682
246710	Rhobtb2	Rho-related BTB domain containing 2	0.116028	0.00108654
72826	Fam76b	family with sequence similarity 76, member B	-0.167217	0.00108867
70661	Sik3	SIK family kinase 3	0.157182	0.00109704
100038570	Prcd	photoreceptor disc component	-0.270337	0.00111328
56461	Kcnip3	Kv channel interacting protein 3, calsenilin	-0.148615	0.00113177
78816	Gmip	Gem-interacting protein	0.268736	0.00113378
320492	A830018L16Rik	RIKEN cDNA A830018L16 gene	0.264966	0.00113457
383563	Gpr25	G protein-coupled receptor 25	-0.263516	0.00113457
17888	Myh6	myosin, heavy polypeptide 6, cardiac muscle, alpha	-0.295968	0.00114089
320609	Strip2	striatin interacting protein 2	0.136712	0.00114089
11482	Acvrl1	activin A receptor, type II-like 1	0.195065	0.00114206
26390	Mapkbp1	mitogen-activated protein kinase binding protein 1	-0.138685	0.00114514
207839	Galnt6	polypeptide N-acetylgalactosaminyltransferase 6	0.199734	0.00114637
75209	Sv2c	synaptic vesicle glycoprotein 2c	0.218692	0.00114776
16777	Lamb1	laminin B1	-0.181055	0.00114965
140500	Acap3	ArfGAP with coiled-coil, ankyrin repeat and PH domains 3	0.12433	0.00115107
64176	Sv2b	synaptic vesicle glycoprotein 2 b	-0.14355	0.00116136
244646	Pkd1l3	polycystic kidney disease 1 like 3	-0.315773	0.00118638
24046	Scn11a	sodium channel, voltage-gated, type XI, alpha	0.214793	0.00120159
21769	Zfand3	zinc finger, AN1-type domain 3	0.12182	0.00121876
67484	Eepd1	endonuclease/exonuclease/phosphatase family domain containing 1	0.194083	0.00122021
226359	C1ql2	complement component 1, q subcomponent-like 2	0.325527	0.00122362
382105	Fbxw15	F-box and WD-40 domain protein 15	-0.33572	0.00123306
21778	Tex9	testis expressed gene 9	-0.209786	0.00123644
666048	Trabd2b	TraB domain containing 2B	0.192251	0.00125517
100503918	Gm19963	UPF0124 protein C13orf31 homolog	-0.266359	0.0012643
331374	Dgkk	diacylglycerol kinase kappa	0.311686	0.0012643
237246	BC022960	cDNA sequence BC022960	-0.27495	0.00127066
16814	Lbx1	ladybird homeobox 1	-0.270886	0.00127605
99696	Ankrd50	ankyrin repeat domain 50	0.167006	0.00127605
219134	Shisa2	shisa family member 2	0.265804	0.00127883
229534	Pbxip1	pre B cell leukemia transcription factor interacting protein 1	0.174721	0.00127883
227545	Proser2	proline and serine rich 2	-0.244257	0.0012792
109676	Ank2	ankyrin 2, brain	-0.114569	0.00128151
76295	Atp11b	ATPase, class VI, type 11B	-0.149608	0.00128659
16956	Lpl	lipoprotein lipase	0.32246	0.0012914
227325	Dner	delta/notch-like EGF repeat containing	0.114491	0.00129175
67196	Ube2t	ubiquitin-conjugating enzyme E2T	-0.33769	0.00129175
19418	Rasgrf2	RAS protein-specific guanine nucleotide-releasing factor 2	0.200635	0.00131226
68099	Cibar1	CBY1 interacting BAR domain containing 1	-0.18094	0.00131775
329502	Pla2g4e	phospholipase A2, group IVE	-0.330298	0.00133238
16398	Itga2	integrin alpha 2	-0.271672	0.0013333
20192	Ryr3	ryanodine receptor 3	-0.228016	0.00134489
50772	Mapk6	mitogen-activated protein kinase 6	-0.135405	0.0013453
74182	Gpcpd1	glycerophosphocholine phosphodiesterase 1	-0.133396	0.00134837
192976	Lrrc75a	leucine rich repeat containing 75A	0.304691	0.00138218
20725	Serpinb8	serine (or cysteine) peptidase inhibitor, clade B, member 8	-0.330635	0.00138505
235300	Tlcd5	TLC domain containing 5	-0.208472	0.00138785
83965	Enpp5	ectonucleotide pyrophosphatase/phosphodiesterase 5	-0.100085	0.00140112
69710	Arap1	ArfGAP with RhoGAP domain, ankyrin repeat and PH domain 1	0.160723	0.0014051
16425	Itih2	inter-alpha trypsin inhibitor, heavy chain 2	0.267727	0.00141894
217893	Pacs2	phosphofurin acidic cluster sorting protein 2	-0.110872	0.00142086
12406	Serpinh1	serine (or cysteine) peptidase inhibitor, clade H, member 1	0.190333	0.00146721
109346	Ankrd39	ankyrin repeat domain 39	-0.23776	0.00147018
74137	Nuak2	NUAK family, SNF1-like kinase, 2	-0.303002	0.00148177
72371	2210408I21Rik	RIKEN cDNA 2210408I21 gene	0.283002	0.00148915
16536	Kcnq2	potassium voltage-gated channel, subfamily Q, member 2	-0.172769	0.00148915
15166	Hcn2	hyperpolarization-activated, cyclic nucleotide-gated K+ 2	-0.115391	0.00149725
214133	Tet2	tet methylcytosine dioxygenase 2	-0.157885	0.00149874
432467	Hnrnph3	heterogeneous nuclear ribonucleoprotein H3	0.181016	0.00150405
241201	Cdh7	cadherin 7, type 2	-0.216617	0.00150981
12919	Crhbp	corticotropin releasing hormone binding protein	0.32459	0.00151922
231002	Plekhn1	pleckstrin homology domain containing, family N member 1	0.213558	0.00155594
73834	Atp6v1d	ATPase, H+ transporting, lysosomal V1 subunit D	-0.108551	0.00158084
18530	Pcdh8	protocadherin 8	0.230704	0.00159647
71132	Cabyr	calcium-binding tyrosine-(Y)-phosphorylation regulated (fibrousheathin 2)	-0.224106	0.00159761
71740	Nectin4	nectin cell adhesion molecule 4	-0.195489	0.00161431
15490	Hsd17b7	hydroxysteroid (17-beta) dehydrogenase 7	-0.20227	0.00161459
269132	Colgalt2	collagen beta(1-O)galactosyltransferase 2	-0.285752	0.00161799
105855	Nckap1l	NCK associated protein 1 like	0.282754	0.00161799
67914	Coq9	coenzyme Q9	-0.126849	0.00161799
100503393	Gm14827	predicted gene 14827	-0.221341	0.00162777
209268	Igsf1	immunoglobulin superfamily, member 1	0.262344	0.00164564
51944	Knstrn	kinetochore-localized astrin/SPAG5 binding	-0.327787	0.00165016
75718	Vwa5b1	von Willebrand factor A domain containing 5B1	0.293798	0.00165179
383766	Tldc2	TBC/LysM associated domain containing 2	-0.297719	0.00165813
239652	Zfp641	zinc finger protein 641	-0.193082	0.00166836
20975	Synj2	synaptojanin 2	0.163457	0.0016762
14802	Gria4	glutamate receptor, ionotropic, AMPA4 (alpha 4)	-0.102055	0.00170502
29806	Limd1	LIM domains containing 1	0.217206	0.00171891
17719	ND4	NADH dehydrogenase subunit 4	-0.15076	0.00174328
270035	Letm2	leucine zipper-EF-hand containing transmembrane protein 2	-0.163859	0.00174805
223693	Tmem184b	transmembrane protein 184b	0.125771	0.00175398
66359	Cox20	cytochrome c oxidase assembly protein 20	-0.173718	0.00175422
56455	Dynll1	dynein light chain LC8-type 1	0.170889	0.00175422
70804	Pgrmc2	progesterone receptor membrane component 2	0.128083	0.00175518
76453	Prss23	protease, serine 23	-0.264384	0.00175518
14800	Gria2	glutamate receptor, ionotropic, AMPA2 (alpha 2)	0.116675	0.00175643
228482	Arhgap11a	Rho GTPase activating protein 11A	-0.271866	0.00177772
56381	Spen	spen family transcription repressor	0.186227	0.00177772
57783	Tnip1	TNFAIP3 interacting protein 1	-0.147123	0.00178603
237730	Fbll1	fibrillarin-like 1	0.205963	0.00178643
21960	Tnr	tenascin R	-0.231621	0.00178741
70097	Sash1	SAM and SH3 domain containing 1	0.149204	0.00178862
20744	Strbp	spermatid perinuclear RNA binding protein	-0.120484	0.00178862
330836	Slc7a6	solute carrier family 7 (cationic amino acid transporter, y+ system), member 6	-0.179743	0.00178862
17084	Ly86	lymphocyte antigen 86	0.309231	0.00182556
107684	Coro2a	coronin, actin binding protein 2A	-0.158406	0.00182556
19336	Rab24	RAB24, member RAS oncogene family	-0.126751	0.00183049
11629	Aif1	allograft inflammatory factor 1	0.327797	0.00183422
22381	Tceal9	transcription elongation factor A like 9	0.172758	0.0018834
14630	Gclm	glutamate-cysteine ligase, modifier subunit	-0.125845	0.00188643
21946	Pglyrp1	peptidoglycan recognition protein 1	-0.297576	0.00190032
66196	Myo19	myosin XIX	-0.222698	0.00191566
93724	Pcdhga12	protocadherin gamma subfamily A, 12	0.214509	0.00191566
271786	Galnt13	polypeptide N-acetylgalactosaminyltransferase 13	-0.142903	0.00193126
77976	Nuak1	NUAK family, SNF1-like kinase, 1	0.165255	0.00193289
68490	Zfp579	zinc finger protein 579	0.200792	0.00194222
78465	Ccdc190	coiled-coil domain containing 190	0.216281	0.00195822
54364	Rpp30	ribonuclease P/MRP 30 subunit	-0.190592	0.00196377
104759	Pld4	phospholipase D family, member 4	0.286447	0.00200218
330812	Rnf150	ring finger protein 150	-0.155014	0.00201753
170716	Cyp4f13	cytochrome P450, family 4, subfamily f, polypeptide 13	-0.190125	0.00202505
71704	Arhgef3	Rho guanine nucleotide exchange factor (GEF) 3	-0.127016	0.00202665
23956	Neu2	neuraminidase 2	-0.315074	0.00202768
74645	Tent5c	terminal nucleotidyltransferase 5C	0.326744	0.00202768
100273	Osbpl9	oxysterol binding protein-like 9	-0.103977	0.00202768
54601	Foxo4	forkhead box O4	0.172958	0.00202768
26949	Vat1	vesicle amine transport 1	0.181068	0.00203722
74006	Dnm1l	dynamin 1-like	-0.103761	0.00203848
654795	Sdr39u1	short chain dehydrogenase/reductase family 39U, member 1	-0.125254	0.00204251
60365	Rbm8a	RNA binding motif protein 8a	-0.150006	0.00205779
72930	Ppp2r2b	protein phosphatase 2, regulatory subunit B, beta	0.128331	0.002058
20349	Sema3e	sema domain, immunoglobulin domain (Ig), short basic domain, secreted, (semaphorin) 3E	-0.211031	0.002058
80982	Cemip	cell migration inducing protein, hyaluronan binding	0.222389	0.002058
83671	Sytl2	synaptotagmin-like 2	0.198518	0.00206939
207792	BC034090	cDNA sequence BC034090	0.188104	0.00207055
217219	Fam171a2	family with sequence similarity 171, member A2	0.137389	0.00207749
14375	Xrcc6	X-ray repair complementing defective repair in Chinese hamster cells 6	-0.167388	0.0020903
233271	Luzp2	leucine zipper protein 2	-0.132648	0.0020903
791396	Gm16485	predicted gene 16485	-0.271313	0.0020903
15550	Htr1a	5-hydroxytryptamine (serotonin) receptor 1A	0.303536	0.00210893
211739	Vstm2a	V-set and transmembrane domain containing 2A	0.171947	0.00213343
66082	Abhd6	abhydrolase domain containing 6	0.145683	0.00215067
74467	Pus10	pseudouridylate synthase 10	-0.180741	0.00215198
56310	Gps2	G protein pathway suppressor 2	0.169702	0.0021537
67414	Mfn1	mitofusin 1	-0.109706	0.0021537
14788	Gpr162	G protein-coupled receptor 162	-0.120182	0.0021537
98710	Rabif	RAB interacting factor	-0.168068	0.00215517
20918	Eif1	eukaryotic translation initiation factor 1	0.118879	0.00216296
226252	Fam160b1	family with sequence similarity 160, member B1	-0.138408	0.00216519
226414	Dars	aspartyl-tRNA synthetase	-0.13434	0.00217653
245386	Tmem255a	transmembrane protein 255A	0.126816	0.00218258
28105	Trim36	tripartite motif-containing 36	-0.290646	0.00221244
225638	Alpk2	alpha-kinase 2	0.227112	0.00221508
56431	Dstn	destrin	-0.149141	0.0022286
241727	Snph	syntaphilin	-0.103526	0.00224601
12683	Cidea	cell death-inducing DNA fragmentation factor, alpha subunit-like effector A	-0.261116	0.00226075
269959	Adamtsl3	ADAMTS-like 3	0.323566	0.0022859
94332	Cadm3	cell adhesion molecule 3	0.0942066	0.00229381
71330	Rcbtb1	regulator of chromosome condensation (RCC1) and BTB (POZ) domain containing protein 1	-0.121617	0.0022954
327959	Xaf1	XIAP associated factor 1	0.311316	0.00230719
20562	Slit1	slit guidance ligand 1	0.245618	0.00231874
67916	Plpp3	phospholipid phosphatase 3	0.0961361	0.00231894
71699	Slc41a3	solute carrier family 41, member 3	0.176486	0.00232357
243339	Tmem130	transmembrane protein 130	0.142962	0.0023261
210293	Dock10	dedicator of cytokinesis 10	0.224938	0.00232691
327655	Ppip5k1	diphosphoinositol pentakisphosphate kinase 1	-0.106996	0.00232691
97820	4833439L19Rik	RIKEN cDNA 4833439L19 gene	-0.0976702	0.00233126
320684	9630028H03Rik	RIKEN cDNA 9630028H03 gene	-0.309067	0.00233126
20840	Stac	src homology three (SH3) and cysteine rich domain	0.200586	0.00233756
83674	Cnnm1	cyclin M1	0.0933123	0.0023804
217721	Flvcr2	feline leukemia virus subgroup C cellular receptor 2	0.271937	0.0024
68737	Angel1	angel homolog 1	-0.154361	0.00240257
15207	Hes3	hes family bHLH transcription factor 3	0.167059	0.00240257
12577	Cdkn1c	cyclin-dependent kinase inhibitor 1C (P57)	0.263478	0.00240441
64656	Mrps23	mitochondrial ribosomal protein S23	-0.156588	0.00240829
22704	Zfp46	zinc finger protein 46	-0.162801	0.00243127
50524	Sall2	spalt like transcription factor 2	-0.111378	0.00243983
668272	Gm9079	transmembrane emp24 domain trafficking protein 2 pseudogene	-0.320856	0.00244847
211548	Nomo1	nodal modulator 1	0.121469	0.00244847
20450	St8sia2	ST8 alpha-N-acetyl-neuraminide alpha-2,8-sialyltransferase 2	0.314348	0.00244847
12843	Col1a2	collagen, type I, alpha 2	0.160463	0.0024495
252966	Cables2	CDK5 and Abl enzyme substrate 2	-0.176955	0.00245948
11816	Apoe	apolipoprotein E	0.150824	0.00246932
12292	Cacna1s	calcium channel, voltage-dependent, L type, alpha 1S subunit	-0.307651	0.0024702
20665	Sox10	SRY (sex determining region Y)-box 10	0.230956	0.00247558
26364	Adgre5	adhesion G protein-coupled receptor E5	0.205256	0.00247978
78653	Bola3	bolA-like 3 (E. coli)	-0.219631	0.00249728
59032	Ppp2r3c	protein phosphatase 2, regulatory subunit B'', gamma	-0.226275	0.00249762
20965	Syn2	synapsin II	-0.0712914	0.00250756
240725	Sulf1	sulfatase 1	0.192481	0.0025274
76302	Pcnp	PEST proteolytic signal containing nuclear protein	-0.117415	0.00253063
11474	Actn3	actinin alpha 3	-0.291881	0.00255777
27176	Rpl7a	ribosomal protein L7A	0.15896	0.00257372
107503	Atf5	activating transcription factor 5	0.207919	0.00259592
320606	3632454L22Rik	RIKEN cDNA 3632454L22 gene	0.226653	0.00259592
66970	Ssbp2	single-stranded DNA binding protein 2	0.119827	0.0025961
63955	Cables1	CDK5 and Abl enzyme substrate 1	0.137372	0.00259987
78593	Nrip3	nuclear receptor interacting protein 3	-0.139013	0.00260603
214444	Cdk5rap2	CDK5 regulatory subunit associated protein 2	0.199942	0.0026184
81006	Gpr63	G protein-coupled receptor 63	0.2036	0.00263594
100042547	Gm3897	predicted gene 3897	-0.306071	0.00265707
227580	C1ql3	C1q-like 3	0.186457	0.00265728
109929	Zbtb25	zinc finger and BTB domain containing 25	-0.201366	0.00271615
11820	App	amyloid beta (A4) precursor protein	0.10357	0.00272679
74126	Syvn1	synovial apoptosis inhibitor 1, synoviolin	0.117259	0.00272679
14645	Glul	glutamate-ammonia ligase (glutamine synthetase)	-0.142651	0.00274753
216166	Plk5	polo like kinase 5	0.144702	0.00274825
22324	Vav1	vav 1 oncogene	0.312212	0.00274845
75796	Cdyl2	chromodomain protein, Y chromosome-like 2	-0.164527	0.00276381
213550	Dis3l	DIS3 like exosome 3'-5' exoribonuclease	-0.133295	0.0027846
381269	Mreg	melanoregulin	-0.154509	0.0027871
97122	H4c14	H4 clustered histone 14	0.241292	0.00278847
232585	Vwde	von Willebrand factor D and EGF domains	-0.307065	0.00278847
231991	Creb5	cAMP responsive element binding protein 5	0.279343	0.00280768
56016	Hebp2	heme binding protein 2	-0.268158	0.00286547
232089	Elmod3	ELMO/CED-12 domain containing 3	-0.152928	0.00287449
102103	Mtus1	mitochondrial tumor suppressor 1	0.127881	0.00287624
20604	Sst	somatostatin	0.247611	0.0028972
73683	Atg16l2	autophagy related 16-like 2 (S. cerevisiae)	0.195599	0.0028972
20462	Tra2b	transformer 2 beta	0.144048	0.0029128
68095	Ociad1	OCIA domain containing 1	0.0991476	0.00294764
64706	Scube1	signal peptide, CUB domain, EGF-like 1	0.219743	0.00296069
12801	Cnr1	cannabinoid receptor 1 (brain)	-0.13002	0.00301007
20451	St8sia3	ST8 alpha-N-acetyl-neuraminide alpha-2,8-sialyltransferase 3	-0.13991	0.00302685
74326	Hnrnpr	heterogeneous nuclear ribonucleoprotein R	0.136211	0.00304766
235611	Plxnb1	plexin B1	0.118856	0.00306157
14678	Gnai2	guanine nucleotide binding protein (G protein), alpha inhibiting 2	0.115426	0.00307213
74256	Cyld	CYLD lysine 63 deubiquitinase	-0.103138	0.0031071
235627	Nbeal2	neurobeachin-like 2	0.16497	0.00310829
100502943	NA	NA	0.251984	0.00311058
107035	Fbxo38	F-box protein 38	-0.114088	0.0031178
71148	Mier1	MEIR1 treanscription regulator	-0.145795	0.0031178
60525	Acss2	acyl-CoA synthetase short-chain family member 2	-0.118757	0.003118
14773	Grk5	G protein-coupled receptor kinase 5	0.222611	0.00314608
11568	Aebp1	AE binding protein 1	0.207199	0.00315814
77579	Myh10	myosin, heavy polypeptide 10, non-muscle	0.0863363	0.00315814
17304	Mfge8	milk fat globule-EGF factor 8 protein	0.149479	0.00315814
271711	Tmem169	transmembrane protein 169	-0.205092	0.00315846
74470	Cep72	centrosomal protein 72	0.194004	0.00318094
19125	Prodh	proline dehydrogenase	-0.1897	0.00318094
269610	Chd5	chromodomain helicase DNA binding protein 5	0.1205	0.00319952
193740	Hspa1a	heat shock protein 1A	-0.25432	0.00321595
23955	Nek4	NIMA (never in mitosis gene a)-related expressed kinase 4	-0.163646	0.00323324
22339	Vegfa	vascular endothelial growth factor A	-0.115111	0.00324923
74455	Nsun6	NOL1/NOP2/Sun domain family member 6	-0.229439	0.00324967
18685	Phtf1	putative homeodomain transcription factor 1	-0.146587	0.00327231
16190	Il4ra	interleukin 4 receptor, alpha	-0.172498	0.00328285
66899	Fip1l1	FIP1 like 1 (S. cerevisiae)	-0.106732	0.0032979
215615	Rnpep	arginyl aminopeptidase (aminopeptidase B)	0.118188	0.00330671
74104	Abcb6	ATP-binding cassette, sub-family B (MDR/TAP), member 6	-0.164963	0.00332921
215335	Slc36a1	solute carrier family 36 (proton/amino acid symporter), member 1	-0.131654	0.00332921
71059	Hexim2	hexamethylene bis-acetamide inducible 2	-0.183475	0.00340132
107449	Unc5b	unc-5 netrin receptor B	0.129543	0.00340452
104318	Csnk1d	casein kinase 1, delta	0.10441	0.00343019
19653	Rbm4	RNA binding motif protein 4	0.184185	0.00343375
12259	C1qa	complement component 1, q subcomponent, alpha polypeptide	0.217921	0.00344988
16535	Kcnq1	potassium voltage-gated channel, subfamily Q, member 1	-0.304061	0.00347313
100038712	Gm10516	predicted gene 10516	-0.224481	0.00348193
78754	Galnt15	polypeptide N-acetylgalactosaminyltransferase 15	0.207659	0.00348369
231386	Ythdc1	YTH domain containing 1	0.121476	0.00352613
107995	Cdc20	cell division cycle 20	-0.308235	0.00354019
76809	Bri3bp	Bri3 binding protein	-0.130526	0.00355284
14319	Fth1	ferritin heavy polypeptide 1	-0.162549	0.00356079
80752	Fam20c	family with sequence similarity 20, member C	0.146339	0.00356901
27784	Commd8	COMM domain containing 8	-0.152095	0.0035717
11910	Atf3	activating transcription factor 3	0.310871	0.00358693
252972	Tpcn1	two pore channel 1	0.12682	0.00358693
235169	Foxred1	FAD-dependent oxidoreductase domain containing 1	-0.18098	0.00358693
14230	Fkbp10	FK506 binding protein 10	0.237574	0.00358854
260305	Nphp4	nephronophthisis 4 (juvenile) homolog (human)	0.18727	0.0036009
69551	2310022B05Rik	RIKEN cDNA 2310022B05 gene	0.135319	0.00360655
67680	Sdhb	succinate dehydrogenase complex, subunit B, iron sulfur (Ip)	-0.129812	0.00362887
434341	Nlrc5	NLR family, CARD domain containing 5	0.310504	0.00362887
104681	Slc16a6	solute carrier family 16 (monocarboxylic acid transporters), member 6	-0.201552	0.00363028
244198	Olfml1	olfactomedin-like 1	0.21274	0.00363028
69952	Tunar	Tcl1 upstream neural differentiation associated RNA	-0.139946	0.00364979
17067	Ly6c1	lymphocyte antigen 6 complex, locus C1	-0.199309	0.00367814
20184	Uimc1	ubiquitin interaction motif containing 1	-0.186786	0.003707
320541	Slc35e2	solute carrier family 35, member E2	-0.134827	0.00370878
17954	Nap1l2	nucleosome assembly protein 1-like 2	0.118252	0.00371131
79560	Ublcp1	ubiquitin-like domain containing CTD phosphatase 1	-0.148811	0.00373307
102614	Rpp25	ribonuclease P/MRP 25 subunit	0.23133	0.00373307
19227	Pthlh	parathyroid hormone-like peptide	0.291045	0.00373487
320472	Ppm1e	protein phosphatase 1E (PP2C domain containing)	-0.150161	0.00373633
14387	Gaa	glucosidase, alpha, acid	0.087546	0.00373633
50915	Grb14	growth factor receptor bound protein 14	0.183327	0.00377236
11477	Acvr1	activin A receptor, type 1	0.166488	0.00377739
73419	Armt1	acidic residue methyltransferase 1	-0.17117	0.00382775
668917	Zfp133-ps	zinc finger protein 133, pseudogene	-0.307754	0.00382775
66587	Fastk	Fas-activated serine/threonine kinase	-0.101152	0.00382775
20652	Soat1	sterol O-acyltransferase 1	0.191611	0.00386304
228026	Pdk1	pyruvate dehydrogenase kinase, isoenzyme 1	-0.162818	0.0038757
13807	Eno2	enolase 2, gamma neuronal	-0.107127	0.0038757
211187	Lrtm2	leucine-rich repeats and transmembrane domains 2	-0.134488	0.00388327
207425	Wdr11	WD repeat domain 11	-0.123238	0.00392468
16907	Lmnb2	lamin B2	0.120868	0.00392813
16201	Ilf3	interleukin enhancer binding factor 3	0.10878	0.00392813
319622	Itpripl2	inositol 1,4,5-triphosphate receptor interacting protein-like 2	0.194077	0.00394929
225583	Minar2	membrane integral NOTCH2 associated receptor 2	0.238511	0.0039625
20302	Ccl3	chemokine (C-C motif) ligand 3	0.222078	0.00396352
30054	Rnf17	ring finger protein 17	0.291555	0.00396612
94176	Dock2	dedicator of cyto-kinesis 2	0.293342	0.00397623
78658	Ncapd3	non-SMC condensin II complex, subunit D3	-0.158849	0.00399348
23983	Pcbp1	poly(rC) binding protein 1	0.120287	0.0040198
218544	Sgtb	small glutamine-rich tetratricopeptide repeat (TPR)-containing, beta	-0.136827	0.00402954
243312	Elfn1	leucine rich repeat and fibronectin type III, extracellular 1	0.26486	0.00403245
207667	Skor1	SKI family transcriptional corepressor 1	-0.166379	0.00404312
268480	Rapgefl1	Rap guanine nucleotide exchange factor (GEF)-like 1	-0.103119	0.00404519
104871	Spata7	spermatogenesis associated 7	-0.196824	0.00406682
54194	Akap8l	A kinase (PRKA) anchor protein 8-like	-0.113415	0.00411541
59027	Nampt	nicotinamide phosphoribosyltransferase	0.152965	0.00412011
76965	Slitrk1	SLIT and NTRK-like family, member 1	0.141652	0.0041269
83924	Gpr137b	G protein-coupled receptor 137B	-0.152954	0.00414876
19062	Inpp5k	inositol polyphosphate 5-phosphatase K	-0.11499	0.00416626
66410	Mterf3	mitochondrial transcription termination factor 3	-0.181902	0.00416626
75480	1700003F12Rik	RIKEN cDNA 1700003F12 gene	0.304361	0.00416626
110095	Pygl	liver glycogen phosphorylase	0.286311	0.00416878
19055	Ppp3ca	protein phosphatase 3, catalytic subunit, alpha isoform	0.115227	0.00418726
12795	Plk3	polo like kinase 3	0.302498	0.00418726
23966	Tenm4	teneurin transmembrane protein 4	0.19364	0.00422899
56370	Tagln3	transgelin 3	-0.139321	0.00430053
331524	Xkrx	X-linked Kx blood group related, X-linked	-0.304168	0.00430053
219149	Xkr6	X-linked Kx blood group related 6	0.281328	0.00431956
277414	Trp53i11	transformation related protein 53 inducible protein 11	-0.172666	0.00436347
269120	Optc	opticin	-0.29048	0.00440834
329154	Ankrd44	ankyrin repeat domain 44	0.206696	0.00441675
226777	C130074G19Rik	RIKEN cDNA C130074G19 gene	0.217478	0.0044203
71691	Pnmal1	PNMA-like 1	-0.147605	0.0045
76804	Kdm4c	lysine (K)-specific demethylase 4C	-0.145629	0.00451627
14823	Grm8	glutamate receptor, metabotropic 8	-0.225095	0.00451627
23830	Capn10	calpain 10	0.152643	0.00458774
16859	Lgals9	lectin, galactose binding, soluble 9	0.283929	0.00458774
71146	Golga7b	golgi autoantigen, golgin subfamily a, 7B	-0.121838	0.00458774
207565	Camkk2	calcium/calmodulin-dependent protein kinase kinase 2, beta	0.127905	0.00459235
243616	Slc6a11	solute carrier family 6 (neurotransmitter transporter, GABA), member 11	0.113066	0.00460196
16779	Lamb2	laminin, beta 2	0.142262	0.00462115
22177	Tyrobp	TYRO protein tyrosine kinase binding protein	0.265105	0.00463014
19718	Rfc2	replication factor C (activator 1) 2	-0.123813	0.00464365
100043489	1300002E11Rik	RIKEN cDNA 1300002E11 gene	0.193477	0.00465098
14132	Fcgrt	Fc receptor, IgG, alpha chain transporter	0.200598	0.00469938
100504586	Gm20300	predicted gene, 20300	-0.160948	0.00470662
54445	Unc93b1	unc-93 homolog B1, TLR signaling regulator	0.204562	0.00470662
14462	Gata3	GATA binding protein 3	0.303918	0.00470722
320873	Cdh10	cadherin 10	0.204579	0.00475414
17454	Mov10	Mov10 RISC complex RNA helicase	0.227551	0.00475789
245050	Gask1a	golgi associated kinase 1A	0.266589	0.00477214
56752	Aldh9a1	aldehyde dehydrogenase 9, subfamily A1	-0.133589	0.00477318
20981	Syt3	synaptotagmin III	-0.1261	0.0047766
19091	Prkg1	protein kinase, cGMP-dependent, type I	0.198975	0.00479507
67020	Tmem88	transmembrane protein 88	-0.296386	0.00486866
66795	Atg10	autophagy related 10	-0.237647	0.00491582
215707	Ccdc92	coiled-coil domain containing 92	0.132551	0.00491582
320840	Negr1	neuronal growth regulator 1	-0.106326	0.00491598
232333	Slc6a1	solute carrier family 6 (neurotransmitter transporter, GABA), member 1	-0.0940105	0.0049428
242735	Lrrc38	leucine rich repeat containing 38	-0.192679	0.00496609
71141	4933407L21Rik	RIKEN cDNA 4933407L21 gene	-0.299249	0.00497078
75538	Fam71e1	family with sequence similarity 71, member E1	-0.267865	0.00498065
12388	Ctnnd1	catenin (cadherin associated protein), delta 1	0.140292	0.00499056
268759	9930012K11Rik	RIKEN cDNA 9930012K11 gene	-0.302692	0.00500699
19057	Ppp3cc	protein phosphatase 3, catalytic subunit, gamma isoform	-0.214827	0.00500699
69226	Snx24	sorting nexing 24	0.169978	0.00500699
654820	G530011O06Rik	RIKEN cDNA G530011O06 gene	0.257096	0.00500699
13591	Ebf1	early B cell factor 1	0.141143	0.00505861
14786	Grb7	growth factor receptor bound protein 7	-0.190411	0.00505861
16728	L1cam	L1 cell adhesion molecule	0.10917	0.00505861
320453	Dlx4os	distal-less homeobox 4, opposite strand	0.287499	0.00507373
22698	Zfp39	zinc finger protein 39	-0.238095	0.00508422
319951	A230001M10Rik	RIKEN cDNA A230001M10 gene	-0.301387	0.00508482
69957	Cdc16	CDC16 cell division cycle 16	-0.123025	0.00508482
100504350	Gm14169	predicted gene 14169	-0.249297	0.00508733
56464	Ctsf	cathepsin F	-0.127939	0.00513914
20527	Slc2a3	solute carrier family 2 (facilitated glucose transporter), member 3	-0.0945957	0.00513932
19177	Psmb7	proteasome (prosome, macropain) subunit, beta type 7	-0.128092	0.0051465
268933	Wdr24	WD repeat domain 24	-0.143305	0.00516523
66231	Thoc7	THO complex 7	-0.147001	0.00518103
13603	Opn3	opsin 3	0.25507	0.00518526
22375	Wars	tryptophanyl-tRNA synthetase	0.102169	0.0051956
69479	1700029J07Rik	RIKEN cDNA 1700029J07 gene	-0.250565	0.00523002
20970	Sdc3	syndecan 3	0.120768	0.00527537
433374	Gm20743	predicted gene, 20743	-0.246905	0.00532978
68235	Mturn	maturin, neural progenitor differentiation regulator homolog (Xenopus)	0.138741	0.00532978
64384	Sirt3	sirtuin 3	-0.169827	0.00533796
68567	Cgref1	cell growth regulator with EF hand domain 1	-0.236885	0.00534324
16569	Kif3b	kinesin family member 3B	0.11374	0.00536422
226041	Pgm5	phosphoglucomutase 5	0.246098	0.00537298
75444	Ccdc192	coiled-coil domain containing 192	-0.228522	0.00542178
50799	Slc25a13	solute carrier family 25 (mitochondrial carrier, adenine nucleotide translocator), member 13	-0.287133	0.00542178
12819	Col15a1	collagen, type XV, alpha 1	0.231235	0.00546242
332359	Tigd3	tigger transposable element derived 3	-0.253619	0.00546778
100043002	Llph-ps2	LLP homolog, pseudogene 2	0.257385	0.00548111
98956	Nat10	N-acetyltransferase 10	-0.1267	0.00548351
77209	8030453O22Rik	RIKEN cDNA 8030453O22 gene	-0.289043	0.00549028
54376	Cacng3	calcium channel, voltage-dependent, gamma subunit 3	0.208234	0.00549028
219257	Pcdh20	protocadherin 20	0.177273	0.00549739
69940	Exoc1	exocyst complex component 1	-0.118831	0.00550306
59013	Hnrnph1	heterogeneous nuclear ribonucleoprotein H1	0.104904	0.00555824
338359	Supv3l1	suppressor of var1, 3-like 1 (S. cerevisiae)	-0.16526	0.00556187
100303738	D030025P21Rik	RIKEN cDNA D030025P21 gene	0.297136	0.00557466
77771	Csrnp3	cysteine-serine-rich nuclear protein 3	-0.159448	0.00557466
625098	Slc38a6	solute carrier family 38, member 6	-0.185554	0.00559089
54139	Irf6	interferon regulatory factor 6	-0.289037	0.00566188
15476	Hs3st1	heparan sulfate (glucosamine) 3-O-sulfotransferase 1	0.151211	0.00571168
380928	Lmo7	LIM domain only 7	0.174175	0.00575526
214791	Sertad4	SERTA domain containing 4	-0.193428	0.00579804
17916	Myo1f	myosin IF	0.29714	0.00580892
15200	Hbegf	heparin-binding EGF-like growth factor	-0.135091	0.00581104
269951	Idh2	isocitrate dehydrogenase 2 (NADP+), mitochondrial	-0.125951	0.00584054
21664	Phlda1	pleckstrin homology like domain, family A, member 1	0.222165	0.00587195
16985	Lsp1	lymphocyte specific 1	0.294823	0.00587195
217379	Ubxn2a	UBX domain protein 2A	-0.131315	0.00588857
75782	Lca5	Leber congenital amaurosis 5 (human)	-0.173668	0.00590318
68394	Ccdc163	coiled-coil domain containing 163	-0.192618	0.00592057
67834	Idh3a	isocitrate dehydrogenase 3 (NAD+) alpha	-0.0986391	0.00594816
93891	Pcdhb20	protocadherin beta 20	0.160105	0.00609877
12522	Cd83	CD83 antigen	-0.21171	0.00615062
16905	Lmna	lamin A	0.128986	0.00615062
329581	Birc7	baculoviral IAP repeat-containing 7 (livin)	-0.289519	0.00617735
76808	Rpl18a	ribosomal protein L18A	0.141738	0.00617735
20350	Sema3f	sema domain, immunoglobulin domain (Ig), short basic domain, secreted, (semaphorin) 3F	-0.207934	0.00619441
107701	Sf3b4	splicing factor 3b, subunit 4	0.137557	0.00623174
68058	Chd1l	chromodomain helicase DNA binding protein 1-like	-0.180622	0.00623595
279653	Pcdh19	protocadherin 19	0.20034	0.00623595
68617	Mtcl1	microtubule crosslinking factor 1	0.113055	0.00626773
12523	Cd84	CD84 antigen	0.296617	0.0062723
14751	Gpi1	glucose-6-phosphate isomerase 1	-0.104431	0.0062723
70719	Arhgap45	Rho GTPase activating protein 45	0.23137	0.00631556
29871	Scmh1	sex comb on midleg homolog 1	-0.105827	0.00634481
68010	Bambi	BMP and activin membrane-bound inhibitor	0.286454	0.00634512
107513	Ssr1	signal sequence receptor, alpha	-0.109006	0.00635449
71591	Zfp251	zinc finger protein 251	-0.114405	0.00635449
14874	Gstz1	glutathione transferase zeta 1 (maleylacetoacetate isomerase)	-0.17049	0.00635677
224440	Setd4	SET domain containing 4	-0.195198	0.00635677
16420	Itgb6	integrin beta 6	-0.261909	0.00635677
76166	Cplane2	ciliogenesis and planar polarity effector 2	0.290052	0.00635677
18526	Pcdh10	protocadherin 10	0.15918	0.00643387
27993	Imp4	IMP4, U3 small nucleolar ribonucleoprotein	0.168966	0.00647615
52065	Mfhas1	malignant fibrous histiocytoma amplified sequence 1	0.0993766	0.00651439
229521	Syt11	synaptotagmin XI	0.0717845	0.00652449
232560	Caprin2	caprin family member 2	-0.199489	0.00654774
67636	Etfrf1	electron transfer flavoprotein regulatory factor 1	-0.171152	0.00654837
14674	Gna13	guanine nucleotide binding protein, alpha 13	-0.122118	0.00655601
20403	Itsn2	intersectin 2	0.136666	0.00655601
269536	Tex10	testis expressed gene 10	-0.176345	0.00655601
52430	Echdc2	enoyl Coenzyme A hydratase domain containing 2	0.143395	0.00655601
12267	C3ar1	complement component 3a receptor 1	0.295035	0.00655601
56720	Tdo2	tryptophan 2,3-dioxygenase	0.260365	0.00658061
102032	Smim19	small integral membrane protein 19	-0.169456	0.00666737
76238	Grhpr	glyoxylate reductase/hydroxypyruvate reductase	-0.158421	0.00669261
21833	Thra	thyroid hormone receptor alpha	0.112098	0.00670657
208151	Tmem132b	transmembrane protein 132B	0.216337	0.00675681
70375	Ica1l	islet cell autoantigen 1-like	-0.150254	0.0067802
216049	Zfp365	zinc finger protein 365	-0.152755	0.0067802
100042480	Nhsl2	NHS-like 2	0.189862	0.0067802
57837	Eral1	Era (G-protein)-like 1 (E. coli)	-0.146797	0.00679323
229715	Amigo1	adhesion molecule with Ig like domain 1	-0.101767	0.00679576
54646	Ppp1r3f	protein phosphatase 1, regulatory subunit 3F	-0.161678	0.00679576
12723	Clcn1	chloride channel, voltage-sensitive 1	-0.182427	0.0068303
320415	Gchfr	GTP cyclohydrolase I feedback regulator	0.289446	0.00690069
71223	Gpr15	G protein-coupled receptor 15	-0.226986	0.00690308
277333	Gm5069	glyceraldehyde-3-phosphate dehydrogenase pseudogene	-0.231578	0.00691834
22436	Xdh	xanthine dehydrogenase	-0.291359	0.00692719
52398	Septin11	septin 11	0.111415	0.00694938
74200	Khdc4	KH domain containing 4, pre-mRNA splicing factor	-0.117436	0.00696723
70450	Unc13d	unc-13 homolog D	0.189775	0.00702031
14127	Fcer1g	Fc receptor, IgE, high affinity I, gamma polypeptide	0.278855	0.00704655
68365	Rab14	RAB14, member RAS oncogene family	0.0913838	0.00704655
224111	Ubxn7	UBX domain protein 7	-0.141702	0.00705224
100637	N4bp2l1	NEDD4 binding protein 2-like 1	-0.151607	0.00705687
58222	Rab37	RAB37, member RAS oncogene family	-0.180046	0.00708001
26378	Decr2	2-4-dienoyl-Coenzyme A reductase 2, peroxisomal	-0.133192	0.00708001
18186	Nrp1	neuropilin 1	0.253319	0.00708001
13627	Eef1a1	eukaryotic translation elongation factor 1 alpha 1	0.105628	0.0071249
20317	Serpinf1	serine (or cysteine) peptidase inhibitor, clade F, member 1	0.172196	0.00716292
20286	Zc3h7b	zinc finger CCCH type containing 7B	0.09305	0.00716819
633640	Tmem267	transmembrane protein 267	0.242837	0.00720265
26431	Git2	GIT ArfGAP 2	-0.116406	0.00720295
14805	Grik1	glutamate receptor, ionotropic, kainate 1	0.140106	0.00721995
69456	Commd10	COMM domain containing 10	-0.184021	0.00721995
212998	BC016579	cDNA sequence, BC016579	-0.281233	0.00728452
68897	Disp1	dispatched RND transporter family member 1	0.241786	0.00740059
237926	Rsad1	radical S-adenosyl methionine domain containing 1	-0.162528	0.00740632
387150	Mir132	microRNA 132	0.174915	0.00742107
22327	Vbp1	von Hippel-Lindau binding protein 1	-0.140924	0.00744893
16371	Irx1	Iroquois homeobox 1	0.210418	0.00753044
243274	Tmem132d	transmembrane protein 132D	0.259329	0.00754492
231874	Ccz1	CCZ1 vacuolar protein trafficking and biogenesis associated	-0.148199	0.00761137
11950	Atp5pb	ATP synthase peripheral stalk-membrane subunit b	-0.100017	0.00767902
20502	Slc16a2	solute carrier family 16 (monocarboxylic acid transporters), member 2	0.221407	0.0076819
11982	Atp10a	ATPase, class V, type 10A	-0.209314	0.00768396
328110	Prpf39	pre-mRNA processing factor 39	-0.0945846	0.00773
226421	Rab7b	RAB7B, member RAS oncogene family	0.286545	0.00773388
240069	Morc2b	microrchidia 2B	0.276361	0.00775423
11837	Rplp0	ribosomal protein, large, P0	0.104073	0.00775423
320438	Alg6	asparagine-linked glycosylation 6 (alpha-1,3,-glucosyltransferase)	-0.184088	0.00777962
225283	Rprd1a	regulation of nuclear pre-mRNA domain containing 1A	-0.120379	0.00777966
74998	Rab11fip2	RAB11 family interacting protein 2 (class I)	-0.144684	0.00779075
77583	Notum	notum palmitoleoyl-protein carboxylesterase	0.24328	0.00785315
217826	Kcnk13	potassium channel, subfamily K, member 13	0.241561	0.00785315
382867	Zfp488	zinc finger protein 488	0.270971	0.00785315
71760	Etnppl	ethanolamine phosphate phospholyase	-0.249825	0.00785315
227525	Dclre1c	DNA cross-link repair 1C	-0.186396	0.0079052
234729	Vac14	Vac14 homolog (S. cerevisiae)	-0.118538	0.0079052
319899	Dock6	dedicator of cytokinesis 6	0.166927	0.0079052
21856	Timm44	translocase of inner mitochondrial membrane 44	-0.12143	0.00791349
192678	Rassf3	Ras association (RalGDS/AF-6) domain family member 3	0.17409	0.007953
26570	Slc7a11	solute carrier family 7 (cationic amino acid transporter, y+ system), member 11	0.205908	0.00797442
71943	Tom1l1	target of myb1-like 1 (chicken)	0.16065	0.00800899
15932	Idua	iduronidase, alpha-L	-0.142027	0.0080256
110521	Hivep1	human immunodeficiency virus type I enhancer binding protein 1	0.113489	0.00802716
16510	Kcnh1	potassium voltage-gated channel, subfamily H (eag-related), member 1	-0.172069	0.00804795
75387	Sirt4	sirtuin 4	-0.12996	0.00808415
232187	Smyd5	SET and MYND domain containing 5	-0.121202	0.00809738
17937	Nab2	Ngfi-A binding protein 2	-0.148956	0.00812447
211389	Suox	sulfite oxidase	-0.142406	0.00812447
76485	Glt8d1	glycosyltransferase 8 domain containing 1	-0.128255	0.00812876
244058	Rgma	repulsive guidance molecule family member A	0.132358	0.00818066
215693	Zmat1	zinc finger, matrin type 1	-0.16503	0.0082303
13007	Csrp1	cysteine and glycine-rich protein 1	0.127158	0.00826282
13629	Eef2	eukaryotic translation elongation factor 2	0.0875642	0.00832014
73192	Xpot	exportin, tRNA (nuclear export receptor for tRNAs)	0.104888	0.00835286
65945	Clstn1	calsyntenin 1	-0.0809288	0.00835286
56513	Pard6a	par-6 family cell polarity regulator alpha	-0.114354	0.00842682
14711	Gnmt	glycine N-methyltransferase	-0.239892	0.00845991
94062	Mrpl3	mitochondrial ribosomal protein L3	-0.111456	0.00845991
630499	H2-K2	histocompatibility 2, K region locus 2	-0.219607	0.008496
223473	Nipal2	NIPA-like domain containing 2	-0.14326	0.00850018
21415	Tcf7l1	transcription factor 7 like 1 (T cell specific, HMG box)	0.210855	0.00851019
50849	Rnf10	ring finger protein 10	0.0857086	0.00852865
13197	Gadd45a	growth arrest and DNA-damage-inducible 45 alpha	-0.256029	0.00854767
66733	Kcng4	potassium voltage-gated channel, subfamily G, member 4	-0.130921	0.00854767
17711	CYTB	cytochrome b	-0.141491	0.00854767
70552	Lrrc56	leucine rich repeat containing 56	-0.237822	0.00855248
192650	Cabp7	calcium binding protein 7	0.134716	0.00855762
64436	Inpp5e	inositol polyphosphate-5-phosphatase E	-0.107569	0.00857177
57138	Slc12a5	solute carrier family 12, member 5	0.0851721	0.0086094
106648	Cyp4f15	cytochrome P450, family 4, subfamily f, polypeptide 15	-0.271459	0.00861042
18761	Prkcq	protein kinase C, theta	0.253556	0.00865628
98366	Smap1	small ArfGAP 1	-0.127016	0.00866612
16412	Itgb1	integrin beta 1 (fibronectin receptor beta)	0.11815	0.00866612
15361	Hmga1	high mobility group AT-hook 1	0.121322	0.0087657
73103	3110009E18Rik	RIKEN cDNA 3110009E18 gene	0.283639	0.00877181
20657	Sod3	superoxide dismutase 3, extracellular	0.167704	0.00878179
272158	Poln	DNA polymerase N	-0.269352	0.00879127
105559	Mbnl2	muscleblind like splicing factor 2	0.0920661	0.00882198
14673	Gna12	guanine nucleotide binding protein, alpha 12	0.126234	0.00882198
26457	Slc27a1	solute carrier family 27 (fatty acid transporter), member 1	-0.118972	0.00882676
208982	Hmgcll1	3-hydroxymethyl-3-methylglutaryl-Coenzyme A lyase-like 1	-0.163651	0.00883154
12827	Col4a2	collagen, type IV, alpha 2	-0.192298	0.00889157
17281	Fyco1	FYVE and coiled-coil domain containing 1	-0.138333	0.0089268
17972	Ncf4	neutrophil cytosolic factor 4	0.227346	0.0089554
56297	Arl6	ADP-ribosylation factor-like 6	-0.156915	0.00902817
66917	Chordc1	cysteine and histidine-rich domain (CHORD)-containing, zinc-binding protein 1	0.117062	0.00902817
12372	Casq1	calsequestrin 1	-0.281411	0.00902837
74098	Czib	CXXC motif containing zinc binding protein	-0.146892	0.00902837
76206	Gpr165	G protein-coupled receptor 165	0.224547	0.00903586
110279	Bcr	BCR activator of RhoGEF and GTPase	0.101816	0.00903608
665055	Gm7467	predicted gene 7467	-0.285514	0.00904217
18802	Plcd4	phospholipase C, delta 4	-0.150044	0.00910655
13555	E2f1	E2F transcription factor 1	0.277467	0.00913356
68744	Zfp740	zinc finger protein 740	-0.101383	0.00914024
109079	Sephs1	selenophosphate synthetase 1	-0.137992	0.00914024
14919	Gucy2e	guanylate cyclase 2e	-0.230947	0.0091721
272322	Arntl2	aryl hydrocarbon receptor nuclear translocator-like 2	-0.270484	0.0091721
330662	Dock1	dedicator of cytokinesis 1	0.148253	0.00919504
238377	Gpr68	G protein-coupled receptor 68	0.15162	0.00920004
93704	Pcdhgb7	protocadherin gamma subfamily B, 7	0.157946	0.00920697
50779	Rgs6	regulator of G-protein signaling 6	0.168945	0.00926228
17079	Cd180	CD180 antigen	0.281789	0.00926228
347740	Norad	non-coding RNA activated by DNA damage	-0.0820119	0.00926228
74166	Tmem38a	transmembrane protein 38A	0.0984475	0.00926228
239420	Csmd3	CUB and Sushi multiple domains 3	0.193258	0.0092866
383348	Kctd16	potassium channel tetramerisation domain containing 16	0.274692	0.0092866
12405	Cbln2	cerebellin 2 precursor protein	0.268638	0.0092866
11785	Apbb1	amyloid beta (A4) precursor protein-binding, family B, member 1	0.0980675	0.0093493
20418	Shc3	src homology 2 domain-containing transforming protein C3	0.236556	0.00937031
231769	Sfswap	splicing factor SWAP	-0.108059	0.00942866
74440	Cmip	c-Maf inducing protein	0.108989	0.0094401
320845	A230056P14Rik	RIKEN cDNA A230056P14 gene	-0.200453	0.00944595
217410	Trib2	tribbles pseudokinase 2	0.172275	0.00947836
73078	Pmpcb	peptidase (mitochondrial processing) beta	-0.113873	0.00948526
72149	Strada	STE20-related kinase adaptor alpha	-0.126445	0.00950889
18584	Pde8a	phosphodiesterase 8A	0.169658	0.00956135
16913	Psmb8	proteasome (prosome, macropain) subunit, beta type 8 (large multifunctional peptidase 7)	0.283825	0.00961468
545030	Wdfy4	WD repeat and FYVE domain containing 4	0.281885	0.00964063
15170	Ptpn6	protein tyrosine phosphatase, non-receptor type 6	0.265105	0.00967279
68337	Crip2	cysteine rich protein 2	0.165663	0.00969904
216821	Tmem11	transmembrane protein 11	0.18813	0.00971143
56036	Ccnl2	cyclin L2	-0.132274	0.00971143
19267	Ptpre	protein tyrosine phosphatase, receptor type, E	-0.144003	0.00972473
53611	Vti1a	vesicle transport through interaction with t-SNAREs 1A	-0.126697	0.0097282
13528	Dtnb	dystrobrevin, beta	-0.132933	0.00981582
81703	Jdp2	Jun dimerization protein 2	0.16777	0.00991618
14183	Fgfr2	fibroblast growth factor receptor 2	0.153156	0.00993348
11550	Adra1d	adrenergic receptor, alpha 1d	-0.199343	0.0100161
192662	Arhgdia	Rho GDP dissociation inhibitor (GDI) alpha	0.118544	0.0100259
213499	Fbxo42	F-box protein 42	0.124633	0.0100259
209387	Trim30d	tripartite motif-containing 30D	0.281616	0.0100259
15446	Hpgd	hydroxyprostaglandin dehydrogenase 15 (NAD)	0.270589	0.0100259
70821	4921507P07Rik	RIKEN cDNA 4921507P07 gene	-0.268805	0.0100355
69784	1500009L16Rik	RIKEN cDNA 1500009L16 gene	-0.248402	0.0100475
110651	Rps6ka3	ribosomal protein S6 kinase polypeptide 3	0.172466	0.0100758
105239	Rnf44	ring finger protein 44	0.11805	0.0101101
93880	Pcdhb9	protocadherin beta 9	-0.188877	0.0101101
57295	Icmt	isoprenylcysteine carboxyl methyltransferase	0.10116	0.0101148
22335	Vdac3	voltage-dependent anion channel 3	-0.12159	0.0101163
93711	Pcdhga3	protocadherin gamma subfamily A, 3	0.19753	0.0101304
69550	Bst2	bone marrow stromal cell antigen 2	0.280816	0.0101721
71675	0610010F05Rik	RIKEN cDNA 0610010F05 gene	-0.151557	0.0102883
209760	Tmc7	transmembrane channel-like gene family 7	-0.151725	0.0102907
68263	Pdhb	pyruvate dehydrogenase (lipoamide) beta	-0.102767	0.0102949
108073	Grm7	glutamate receptor, metabotropic 7	0.167801	0.0102949
27385	Magel2	MAGE family member L2	0.281017	0.0103105
623230	Tmem200b	transmembrane protein 200B	0.144814	0.0103354
114229	Kiss1r	KISS1 receptor	0.170678	0.0103355
233824	Cog7	component of oligomeric golgi complex 7	-0.10874	0.0103382
319487	A230028O05Rik	RIKEN cDNA A230028O05 gene	-0.212177	0.0103949
102857	Slc6a8	solute carrier family 6 (neurotransmitter transporter, creatine), member 8	-0.102476	0.0103985
66684	Tceal8	transcription elongation factor A (SII)-like 8	0.158914	0.0104046
72572	Spats2	spermatogenesis associated, serine-rich 2	-0.165582	0.010411
18197	Nsg2	neuron specific gene family member 2	0.11846	0.0104171
100503007	Gm19500	predicted gene, 19500	-0.264705	0.0104171
60527	Fads3	fatty acid desaturase 3	0.14574	0.0104171
328258	Slc25a48	solute carrier family 25, member 48	0.238352	0.010442
100504654	Gm10736	predicted gene 10736	0.273157	0.010442
12587	Mia	melanoma inhibitory activity	0.26846	0.0104675
24001	Tiam2	T cell lymphoma invasion and metastasis 2	0.202934	0.0105423
66598	NA	NA	0.279281	0.010554
21934	Tnfrsf11a	tumor necrosis factor receptor superfamily, member 11a, NFKB activator	-0.271497	0.0106033
211986	Tmem18	transmembrane protein 18	-0.124757	0.0106033
319752	B230209E15Rik	RIKEN cDNA B230209E15 gene	0.240888	0.0106174
70420	Arpin	actin-related protein 2/3 complex inhibitor	-0.148856	0.0106174
270151	Nlrx1	NLR family member X1	-0.204823	0.0106478
21810	Tgfbi	transforming growth factor, beta induced	0.266777	0.0106498
20513	Slc1a6	solute carrier family 1 (high affinity aspartate/glutamate transporter), member 6	0.106202	0.0106632
12934	Dpysl2	dihydropyrimidinase-like 2	-0.133578	0.0106661
67769	Gpatch2	G patch domain containing 2	-0.129301	0.0107027
114565	Zbtb21	zinc finger and BTB domain containing 21	0.155919	0.0107321
626848	Zfp971	zinc finger protein 971	0.186866	0.0107684
68272	Rbm28	RNA binding motif protein 28	-0.138705	0.0107975
13110	Cyp2j6	cytochrome P450, family 2, subfamily j, polypeptide 6	-0.18435	0.0108642
72393	Faim2	Fas apoptotic inhibitory molecule 2	-0.111505	0.0108722
76487	Ppp1r3g	protein phosphatase 1, regulatory subunit 3G	-0.278332	0.0108867
277360	Prex1	phosphatidylinositol-3,4,5-trisphosphate-dependent Rac exchange factor 1	0.105988	0.0109115
14812	Grin2b	glutamate receptor, ionotropic, NMDA2B (epsilon 2)	0.279531	0.0109128
170757	Adgrl4	adhesion G protein-coupled receptor L4	-0.208383	0.0110806
19649	Robo3	roundabout guidance receptor 3	0.279519	0.0111087
320720	Fastkd1	FAST kinase domains 1	-0.206985	0.0111717
100039123	Gm14295	predicted gene 14295	0.248141	0.0111745
69549	2310009B15Rik	RIKEN cDNA 2310009B15 gene	-0.246394	0.0112011
414066	BC037032	cDNA Sequence BC037032	-0.279435	0.011208
20544	Slc9a1	solute carrier family 9 (sodium/hydrogen exchanger), member 1	-0.0881591	0.011228
269233	Fam171a1	family with sequence similarity 171, member A1	-0.116444	0.0112466
224674	Slc37a1	solute carrier family 37 (glycerol-3-phosphate transporter), member 1	-0.270568	0.0112675
12835	Col6a3	collagen, type VI, alpha 3	0.249504	0.0112753
406217	Bex4	brain expressed X-linked 4	0.223304	0.0112878
13138	Dag1	dystroglycan 1	0.110722	0.0113076
16948	Lox	lysyl oxidase	0.279034	0.0113149
231440	Parm1	prostate androgen-regulated mucin-like protein 1	-0.155704	0.0113253
52588	Tspan14	tetraspanin 14	0.143409	0.0113603
13497	Drp2	dystrophin related protein 2	-0.112545	0.0113671
11843	Arf4	ADP-ribosylation factor 4	0.114181	0.0113692
93884	Pcdhb13	protocadherin beta 13	0.230301	0.0113754
12298	Cacnb4	calcium channel, voltage-dependent, beta 4 subunit	0.116478	0.0113876
67891	Rpl4	ribosomal protein L4	0.0943029	0.0113876
54004	Diaph2	diaphanous related formin 2	-0.166872	0.0113876
26441	Psma4	proteasome subunit alpha 4	-0.130802	0.0114202
20340	Glg1	golgi apparatus protein 1	0.143774	0.0114364
17105	Lyz2	lysozyme 2	0.278505	0.0114435
382864	Colq	collagen-like tail subunit (single strand of homotrimer) of asymmetric acetylcholinesterase	0.251926	0.0114444
67788	Sfr1	SWI5 dependent recombination repair 1	0.123807	0.011453
213827	Arcn1	archain 1	-0.0919495	0.0114694
231130	Tnip2	TNFAIP3 interacting protein 2	0.213453	0.0114708
21408	Zfp354a	zinc finger protein 354A	-0.198432	0.0115109
14697	Gnb5	guanine nucleotide binding protein (G protein), beta 5	-0.0913212	0.0115334
74414	Polr3c	polymerase (RNA) III (DNA directed) polypeptide C	-0.158716	0.0115347
103425	Ncln	nicalin	0.107499	0.0115427
56462	Mtch1	mitochondrial carrier 1	0.111969	0.0115893
68972	Tatdn3	TatD DNase domain containing 3	-0.171024	0.0115905
269401	Zfp512b	zinc finger protein 512B	-0.129107	0.011623
22110	Tspyl1	testis-specific protein, Y-encoded-like 1	0.0963643	0.0117419
225055	Fbxo11	F-box protein 11	-0.103614	0.0117419
381338	Lonrf2	LON peptidase N-terminal domain and ring finger 2	-0.109441	0.011766
246313	Prokr2	prokineticin receptor 2	-0.173265	0.0118008
53872	Caprin1	cell cycle associated protein 1	0.11287	0.0118482
100503597	NA	NA	0.245234	0.0118529
108083	Pip4k2b	phosphatidylinositol-5-phosphate 4-kinase, type II, beta	0.0865679	0.0118529
225651	Mppe1	metallophosphoesterase 1	-0.152769	0.0118529
100862381	Gm21691	predicted gene, 21691	-0.241466	0.0118585
114663	Impa2	inositol monophosphatase 2	-0.213281	0.0118972
54561	Nap1l3	nucleosome assembly protein 1-like 3	0.124686	0.0119767
170738	Kcnh7	potassium voltage-gated channel, subfamily H (eag-related), member 7	0.273301	0.0120078
67623	Tm7sf3	transmembrane 7 superfamily member 3	-0.11578	0.0120278
18970	Polb	polymerase (DNA directed), beta	-0.13699	0.0121025
74150	Slc35f5	solute carrier family 35, member F5	-0.166115	0.0121299
16155	Il10rb	interleukin 10 receptor, beta	0.215717	0.0121376
104831	Ptpn23	protein tyrosine phosphatase, non-receptor type 23	0.119828	0.0121376
665574	Gm7694	predicted gene 7694	0.205704	0.0121751
66580	Esf1	ESF1 nucleolar pre-rRNA processing protein homolog	-0.160482	0.0122203
18201	Nsmaf	neutral sphingomyelinase (N-SMase) activation associated factor	-0.106667	0.0122203
72507	Dzip1l	DAZ interacting protein 1-like	-0.160821	0.0122203
233328	Lrrk1	leucine-rich repeat kinase 1	0.206392	0.0122384
12716	Ckmt1	creatine kinase, mitochondrial 1, ubiquitous	-0.113508	0.0123071
384864	Gm1943	WD repeat domain 70 pseudogene	0.230994	0.0123071
17686	Msh3	mutS homolog 3	-0.157747	0.0123139
14388	Gab1	growth factor receptor bound protein 2-associated protein 1	0.171718	0.0123139
53421	Sec61a1	Sec61 alpha 1 subunit (S. cerevisiae)	0.0872641	0.0123148
328789	Lhfpl5	lipoma HMGIC fusion partner-like 5	-0.221034	0.0123347
70356	St13	suppression of tumorigenicity 13	0.0862618	0.0123663
233781	Xylt1	xylosyltransferase 1	0.221716	0.0123663
668212	Efr3b	EFR3 homolog B	-0.0967057	0.0124164
170459	Stard4	StAR-related lipid transfer (START) domain containing 4	-0.141807	0.0124569
24055	Sh3bp2	SH3-domain binding protein 2	0.269287	0.0124587
12972	Cryz	crystallin, zeta	-0.159321	0.0125123
229672	Bcl2l15	BCLl2-like 15	0.133913	0.0125893
16650	Kpna6	karyopherin (importin) alpha 6	-0.101035	0.0126211
14260	Fmn1	formin 1	-0.204736	0.0126617
217708	Lin52	lin-52 homolog (C. elegans)	-0.1471	0.0127046
100861725	NA	NA	-0.261307	0.0127372
80515	Rnf227	ring finger protein 227	-0.115682	0.012738
22142	Tuba1a	tubulin, alpha 1A	0.142643	0.0127845
279610	E530001F21Rik	RIKEN cDNA E530001F21 gene	-0.241866	0.012893
16409	Itgam	integrin alpha M	0.199109	0.0129257
53901	Rcan2	regulator of calcineurin 2	-0.114461	0.0129984
18037	Nfkbie	nuclear factor of kappa light polypeptide gene enhancer in B cells inhibitor, epsilon	-0.189091	0.0130163
12653	Chgb	chromogranin B	0.141707	0.0130421
67068	Dynlrb1	dynein light chain roadblock-type 1	-0.103376	0.0131508
18826	Lcp1	lymphocyte cytosolic protein 1	0.199844	0.0131539
23964	Tenm2	teneurin transmembrane protein 2	0.130449	0.0131556
234542	Rtbdn	retbindin	-0.196801	0.0131556
243755	Slc13a4	solute carrier family 13 (sodium/sulfate symporters), member 4	0.185164	0.0131793
68566	Caly	calcyon neuron-specific vesicular protein	0.156911	0.0131849
18682	Phkg1	phosphorylase kinase gamma 1	0.144366	0.0132032
53374	Chst3	carbohydrate sulfotransferase 3	0.26131	0.0132764
14718	Got1	glutamic-oxaloacetic transaminase 1, soluble	-0.077041	0.0132764
11722	Amy1	amylase 1, salivary	-0.177917	0.0132912
67896	Ccdc80	coiled-coil domain containing 80	0.26973	0.0132964
27361	Msrb1	methionine sulfoxide reductase B1	-0.188832	0.0133419
108150	Galnt7	polypeptide N-acetylgalactosaminyltransferase 7	-0.110688	0.0133419
80288	Bcl9l	B cell CLL/lymphoma 9-like	0.12832	0.0133419
207182	Ggt7	gamma-glutamyltransferase 7	-0.0881433	0.0133916
104718	Ttc7b	tetratricopeptide repeat domain 7B	-0.0881023	0.0134399
75869	Arl5b	ADP-ribosylation factor-like 5B	0.199587	0.0134491
229658	Vangl1	VANGL planar cell polarity 1	0.211665	0.0134953
269637	Cnpy1	canopy FGF signaling regulator 1	-0.151099	0.0134953
14420	Galc	galactosylceramidase	-0.118929	0.0135389
226251	Ablim1	actin-binding LIM protein 1	0.0973555	0.0135815
17261	Mef2d	myocyte enhancer factor 2D	0.141326	0.0136141
75580	Zbtb4	zinc finger and BTB domain containing 4	0.111215	0.0136467
237213	Glra2	glycine receptor, alpha 2 subunit	0.238136	0.0136672
217827	Nrde2	nrde-2 necessary for RNA interference, domain containing	-0.164353	0.0136714
19206	Ptch1	patched 1	0.14842	0.0137493
381678	Zcwpw1	zinc finger, CW type with PWWP domain 1	-0.231952	0.0137699
16419	Itgb5	integrin beta 5	0.0998183	0.0137715
50791	Magi2	membrane associated guanylate kinase, WW and PDZ domain containing 2	-0.104819	0.0138014
16000	Igf1	insulin-like growth factor 1	0.215563	0.0138382
100929	Tyw1	tRNA-yW synthesizing protein 1 homolog (S. cerevisiae)	-0.138346	0.0138507
66541	Immp1l	IMP1 inner mitochondrial membrane peptidase-like (S. cerevisiae)	0.191972	0.0138785
20284	Scrg1	scrapie responsive gene 1	-0.173156	0.0139966
216393	D930020B18Rik	RIKEN cDNA D930020B18 gene	0.269548	0.014032
20498	Slc12a4	solute carrier family 12, member 4	0.116767	0.0140382
99633	Adgrl2	adhesion G protein-coupled receptor L2	0.117174	0.0140732
14426	Galnt4	polypeptide N-acetylgalactosaminyltransferase 4	0.215583	0.0140747
66078	Tsen34	tRNA splicing endonuclease subunit 34	0.136028	0.0140854
76267	Fads1	fatty acid desaturase 1	0.0909715	0.0143016
51812	Mcrs1	microspherule protein 1	-0.127792	0.0143111
68845	Pih1d1	PIH1 domain containing 1	-0.179566	0.0143245
108123	Napg	N-ethylmaleimide sensitive fusion protein attachment protein gamma	-0.0967291	0.0143524
12454	Ccnk	cyclin K	0.11516	0.014364
19060	Ppp5c	protein phosphatase 5, catalytic subunit	-0.101802	0.014364
219072	Haus4	HAUS augmin-like complex, subunit 4	-0.216017	0.0143663
19179	Psmc1	protease (prosome, macropain) 26S subunit, ATPase 1	0.131787	0.0144457
380930	9330188P03Rik	RIKEN cDNA 9330188P03 gene	0.227686	0.0144457
74020	Cpne4	copine IV	0.23795	0.0144457
29820	Tnfrsf19	tumor necrosis factor receptor superfamily, member 19	0.216105	0.0144594
13356	Dgcr2	DiGeorge syndrome critical region gene 2	0.073999	0.0144594
67393	Cxxc5	CXXC finger 5	-0.102079	0.0144921
70266	Kyat1	kynurenine aminotransferase 1	-0.13627	0.0145759
208146	Yeats2	YEATS domain containing 2	-0.118411	0.0146765
14682	Gnaq	guanine nucleotide binding protein, alpha q polypeptide	0.0742032	0.0146936
100502766	Kifc1	kinesin family member C1	-0.234493	0.0146983
100861989	NA	NA	-0.147997	0.0147081
226154	Lzts2	leucine zipper, putative tumor suppressor 2	0.147637	0.0147106
15040	H2-T23	histocompatibility 2, T region locus 23	0.227369	0.014731
18030	Nfil3	nuclear factor, interleukin 3, regulated	0.214555	0.0147632
15511	Hspa1b	heat shock protein 1B	-0.241233	0.0147632
12628	Cfh	complement component factor h	-0.169318	0.0148246
230126	Shb	src homology 2 domain-containing transforming protein B	0.209482	0.0148246
70510	Rnf167	ring finger protein 167	-0.10326	0.0148548
210126	Lpp	LIM domain containing preferred translocation partner in lipoma	-0.175412	0.0148983
246317	Neto1	neuropilin (NRP) and tolloid (TLL)-like 1	0.243296	0.0148983
319876	Cobll1	Cobl-like 1	0.191095	0.0148983
241656	Pak5	p21 (RAC1) activated kinase 5	0.160693	0.0148983
76376	Slc24a2	solute carrier family 24 (sodium/potassium/calcium exchanger), member 2	-0.119192	0.0148983
230661	Tesk2	testis-specific kinase 2	-0.185605	0.0148983
18574	Pde1b	phosphodiesterase 1B, Ca2+-calmodulin dependent	-0.119359	0.0149136
18074	Nid2	nidogen 2	0.253821	0.0149383
242669	Azin2	antizyme inhibitor 2	-0.12101	0.0149745
17725	mt-Rnr2	16S ribosomal RNA	0.12299	0.0149912
14070	F8a	factor 8-associated gene A	0.15358	0.0150066
14042	Ext1	exostosin glycosyltransferase 1	0.188158	0.0150805
329278	Tnn	tenascin N	-0.269661	0.0151454
20605	Sstr1	somatostatin receptor 1	0.239609	0.0151552
12955	Cryab	crystallin, alpha B	0.137289	0.0151596
14218	Sh3pxd2a	SH3 and PX domains 2A	0.118232	0.0152084
72194	Fbxl20	F-box and leucine-rich repeat protein 20	-0.107717	0.0152675
84004	Mcam	melanoma cell adhesion molecule	0.123738	0.0152675
17311	Kitl	kit ligand	0.118047	0.015283
104080	Nxph4	neurexophilin 4	0.160148	0.015283
66869	Zfp869	zinc finger protein 869	0.131639	0.015283
212943	Tent5a	terminal nucleotidyltransferase 5A	0.244168	0.015283
67434	Ankrd33b	ankyrin repeat domain 33B	0.158505	0.0153084
100503506	Gm19733	predicted gene, 19733	-0.26621	0.0153255
69635	Dapk1	death associated protein kinase 1	-0.133041	0.0153465
105246	Brd9	bromodomain containing 9	-0.10776	0.0154026
230757	5730409E04Rik	RIKEN cDNA 5730409E04Rik gene	-0.134988	0.0154026
101540	Prkd2	protein kinase D2	0.199162	0.0154026
94218	Cnnm3	cyclin M3	-0.124504	0.0154263
330627	Trim66	tripartite motif-containing 66	0.117273	0.0154263
327951	Cyb5d1	cytochrome b5 domain containing 1	0.190808	0.015503
328957	9330117O12Rik	RIKEN cDNA 9330117O12 gene	-0.268291	0.0155215
387208	Mir212	microRNA 212	0.163904	0.0155601
209966	Pgbd5	piggyBac transposable element derived 5	-0.0979069	0.0155666
14803	Grid1	glutamate receptor, ionotropic, delta 1	-0.123472	0.0155742
434008	Tmem178b	transmembrane protein 178B	0.176674	0.0156532
11492	Adam19	a disintegrin and metallopeptidase domain 19 (meltrin beta)	-0.15488	0.0156721
320253	Marchf3	membrane associated ring-CH-type finger 3	0.248586	0.0157301
100040462	Mndal	myeloid nuclear differentiation antigen like	0.261661	0.0157458
21826	Thbs2	thrombospondin 2	0.174952	0.0157838
218341	Rfesd	Rieske (Fe-S) domain containing	-0.190895	0.0158828
668525	Gm9222	predicted gene 9222	0.250863	0.0159201
19276	Ptprn2	protein tyrosine phosphatase, receptor type, N polypeptide 2	-0.104353	0.0159282
382030	Cnep1r1	CTD nuclear envelope phosphatase 1 regulatory subunit 1	-0.131267	0.0159282
329165	Abi2	abl-interactor 2	-0.100411	0.0159652
22627	Ywhae	tyrosine 3-monooxygenase/tryptophan 5-monooxygenase activation protein, epsilon polypeptide	-0.0761598	0.0159652
18226	Nup62	nucleoporin 62	0.138932	0.0159652
12419	Cbx5	chromobox 5	0.112482	0.0160245
59014	Rrs1	ribosome biogenesis regulator 1	0.155519	0.0161517
18205	Ntf3	neurotrophin 3	0.263296	0.0162858
319352	Pianp	PILR alpha associated neural protein	0.0944897	0.0162868
100038399	Gm10579	predicted gene 10579	0.233018	0.0162916
17434	Mocs2	molybdenum cofactor synthesis 2	-0.120082	0.0163585
22229	Ucp3	uncoupling protein 3 (mitochondrial, proton carrier)	-0.264007	0.0163585
18637	Pfdn2	prefoldin 2	0.139599	0.01643
245555	Nexmif	neurite extension and migration factor	0.168211	0.01643
22793	Zyx	zyxin	-0.0951398	0.0164566
18209	Ntn3	netrin 3	0.18531	0.0165352
545276	Gal3st3	galactose-3-O-sulfotransferase 3	0.130569	0.0167294
13599	Ecel1	endothelin converting enzyme-like 1	0.266055	0.0168278
320858	L3mbtl4	L3MBTL4 histone methyl-lysine binding protein	-0.241082	0.0168686
242481	NA	NA	0.172049	0.0168719
66379	Cox14	cytochrome c oxidase assembly protein 14	-0.136115	0.0169038
212679	Mars2	methionine-tRNA synthetase 2 (mitochondrial)	0.187867	0.0169143
97440	B3gnt9	UDP-GlcNAc:betaGal beta-1,3-N-acetylglucosaminyltransferase 9	0.243906	0.0169204
237775	Zfp867	zinc finger protein 867	-0.198483	0.0169522
195208	Dcdc2a	doublecortin domain containing 2a	-0.227231	0.0169674
232813	Shisa7	shisa family member 7	-0.129783	0.0169674
65112	Pmepa1	prostate transmembrane protein, androgen induced 1	0.139699	0.0170021
14681	Gnao1	guanine nucleotide binding protein, alpha O	0.0750983	0.0170021
227622	Paxx	non-homologous end joining factor	-0.149856	0.01715
18023	Nfe2l1	nuclear factor, erythroid derived 2,-like 1	0.0746889	0.0172005
100039139	Ccdc152	coiled-coil domain containing 152	-0.212021	0.0172437
74053	Grip1	glutamate receptor interacting protein 1	0.200351	0.0172465
72632	Smim18	small integral membrane protein 18	0.25086	0.0172465
12111	Bgn	biglycan	0.165202	0.0172465
14221	Fjx1	four jointed box 1	0.138418	0.0172551
24131	Ldb3	LIM domain binding 3	-0.177564	0.017263
30940	Usp25	ubiquitin specific peptidase 25	-0.123491	0.0172684
16156	Il11	interleukin 11	-0.264797	0.0172684
623169	Gm6402	ribosomal protein S17 pseudogene	0.14505	0.0173369
68833	Pdcl3	phosducin-like 3	0.137779	0.0173826
26422	Nbea	neurobeachin	-0.122974	0.0174757
240327	Gm4951	predicted gene 4951	0.238405	0.0175244
64450	Gpr85	G protein-coupled receptor 85	0.133007	0.0175244
98682	Mfsd6	major facilitator superfamily domain containing 6	0.094802	0.0175873
56195	Ptbp2	polypyrimidine tract binding protein 2	-0.0979103	0.0175873
107971	Frs3	fibroblast growth factor receptor substrate 3	-0.153717	0.0175874
100177	Zmym6	zinc finger, MYM-type 6	-0.144822	0.0176489
66882	Bzw1	basic leucine zipper and W2 domains 1	0.0934461	0.0176771
246728	Oas2	2'-5' oligoadenylate synthetase 2	0.255678	0.017696
58994	Smpd3	sphingomyelin phosphodiesterase 3, neutral	0.12588	0.017696
19085	Prkar1b	protein kinase, cAMP dependent regulatory, type I beta	0.0944128	0.0176975
18188	Nrtn	neurturin	-0.254429	0.017705
17957	Napb	N-ethylmaleimide sensitive fusion protein attachment protein beta	-0.085724	0.017705
259279	Tubgcp3	tubulin, gamma complex associated protein 3	-0.128102	0.017705
240058	Cpne5	copine V	0.191771	0.0177476
22276	Uros	uroporphyrinogen III synthase	-0.141906	0.0177526
214812	Zfp609	zinc finger protein 609	0.11137	0.0177819
93689	Lmod1	leiomodin 1 (smooth muscle)	-0.264634	0.0178119
14747	Cmklr1	chemokine-like receptor 1	0.236309	0.0179039
239364	Tspyl5	testis-specific protein, Y-encoded-like 5	0.137401	0.017911
140580	Elmo1	engulfment and cell motility 1	-0.0844533	0.0179211
67017	Fam210b	family with sequence similarity 210, member B	-0.136301	0.0179301
73218	Sppl2b	signal peptide peptidase like 2B	-0.105238	0.017981
110920	Hspa13	heat shock protein 70 family, member 13	0.121409	0.017981
214253	Etnk2	ethanolamine kinase 2	0.229837	0.0180074
215819	Nhsl1	NHS-like 1	0.153321	0.018017
13853	Epm2a	epilepsy, progressive myoclonic epilepsy, type 2 gene alpha	-0.160027	0.0180487
71891	Cdadc1	cytidine and dCMP deaminase domain containing 1	-0.093264	0.0180487
319893	A230057D06Rik	RIKEN cDNA A230057D06 gene	-0.15123	0.0180576
20926	Supt6	SPT6, histone chaperone and transcription elongation factor	0.0863671	0.0181173
93710	Pcdhga2	protocadherin gamma subfamily A, 2	-0.196958	0.0181368
14085	Fah	fumarylacetoacetate hydrolase	-0.139326	0.0181368
74257	Tspan17	tetraspanin 17	-0.120101	0.0182048
102747	Lrrc49	leucine rich repeat containing 49	-0.0961623	0.0184527
75541	Nat8f4	N-acetyltransferase 8 (GCN5-related) family member 4	-0.173951	0.0184633
22241	Ulk1	unc-51 like kinase 1	-0.097912	0.0184887
272714	Gm5067	ribosome biogenesis regulatory protein homolog	0.254888	0.0185869
328967	Arhgef37	Rho guanine nucleotide exchange factor (GEF) 37	-0.177636	0.0185981
67840	Mrpl57	mitochondrial ribosomal protein L57	-0.136403	0.0186235
68347	Mettl26	methyltransferase like 26	-0.136524	0.01865
68653	Samm50	SAMM50 sorting and assembly machinery component	-0.0866736	0.0186678
56048	Lgals8	lectin, galactose binding, soluble 8	-0.112735	0.0187011
68041	Mid1ip1	Mid1 interacting protein 1 (gastrulation specific G12-like (zebrafish))	0.13579	0.0187011
17246	Mdm2	transformed mouse 3T3 cell double minute 2	-0.096507	0.018702
100504195	Micalcl	MICAL C-terminal like	-0.224744	0.018745
18717	Pip5k1c	phosphatidylinositol-4-phosphate 5-kinase, type 1 gamma	0.0838245	0.0187484
78541	Asb8	ankyrin repeat and SOCS box-containing 8	-0.108505	0.0187484
54354	Rassf5	Ras association (RalGDS/AF-6) domain family member 5	-0.142889	0.0187594
18952	Septin4	septin 4	-0.10189	0.0188784
71834	Zbtb43	zinc finger and BTB domain containing 43	-0.115114	0.0189155
104174	Gldc	glycine decarboxylase	-0.122834	0.0189512
97064	Wwtr1	WW domain containing transcription regulator 1	0.139429	0.0189512
74616	Scrn3	secernin 3	-0.11819	0.0189707
56376	Pdlim5	PDZ and LIM domain 5	0.140688	0.0189835
214359	Tmem51	transmembrane protein 51	0.1413	0.0189836
20980	Syt2	synaptotagmin II	0.116646	0.0190747
20420	Shd	src homology 2 domain-containing transforming protein D	-0.126991	0.0191411
100502825	Rpl37rt	ribosomal protein L37, retrotransposed	0.16701	0.0191439
22393	Wfs1	wolframin ER transmembrane glycoprotein	-0.109576	0.0192153
27984	Efhd2	EF hand domain containing 2	0.127823	0.0192708
12125	Bcl2l11	BCL2-like 11 (apoptosis facilitator)	0.203272	0.0192912
23821	Bace1	beta-site APP cleaving enzyme 1	-0.080213	0.0194005
12554	Cdh13	cadherin 13	0.16595	0.0194178
100503332	Gm19639	predicted gene, 19639	-0.259809	0.0194357
11922	Neurod6	neurogenic differentiation 6	0.216469	0.0194442
71063	Zfp597	zinc finger protein 597	-0.149418	0.0194621
101809	Spred3	sprouty-related EVH1 domain containing 3	0.13157	0.0194621
18173	Slc11a1	solute carrier family 11 (proton-coupled divalent metal ion transporters), member 1	0.253296	0.0194802
54725	Cadm1	cell adhesion molecule 1	-0.134089	0.0194947
17996	Neb	nebulin	0.183545	0.0195548
270097	Vat1l	vesicle amine transport protein 1 like	0.122051	0.0196106
16210	Impact	impact, RWD domain protein	0.120154	0.0196938
18797	Plcb3	phospholipase C, beta 3	0.11453	0.0196938
272009	Srsf12	serine and arginine-rich splicing factor 12	-0.156352	0.0196938
74153	Uba7	ubiquitin-like modifier activating enzyme 7	0.252499	0.0196938
75957	Mir17hg	Mir17 host gene (non-protein coding)	0.229482	0.0197638
16329	Inpp1	inositol polyphosphate-1-phosphatase	0.114516	0.0198181
20681	Sox8	SRY (sex determining region Y)-box 8	0.124651	0.0198406
14789	P3h3	prolyl 3-hydroxylase 3	-0.110938	0.0198406
12560	Cdh3	cadherin 3	0.25173	0.0198406
76088	Dock8	dedicator of cytokinesis 8	0.230256	0.0198573
234356	Csgalnact1	chondroitin sulfate N-acetylgalactosaminyltransferase 1	0.199815	0.0198736
23859	Dlg2	discs large MAGUK scaffold protein 2	0.102213	0.0198852
234577	Cpne2	copine II	0.125476	0.0199278
21832	Thpo	thrombopoietin	-0.185445	0.0199445
192199	Rspo1	R-spondin 1	0.248127	0.0200232
68077	Nop53	NOP53 ribosome biogenesis factor	0.13402	0.0200414
72026	Trmu	tRNA 5-methylaminomethyl-2-thiouridylate methyltransferase	-0.151862	0.0201783
72475	Ssbp3	single-stranded DNA binding protein 3	0.0939377	0.0202166
71776	Tha1	threonine aldolase 1	-0.201514	0.0202417
228775	Trib3	tribbles pseudokinase 3	0.259733	0.0202417
15248	Hic1	hypermethylated in cancer 1	0.221353	0.020265
211948	Pde12	phosphodiesterase 12	0.153259	0.0203399
76167	Snrnp35	small nuclear ribonucleoprotein 35 (U11/U12)	0.213938	0.0203996
381418	Ctxn2	cortexin 2	0.235525	0.0204617
12580	Cdkn2c	cyclin dependent kinase inhibitor 2C	-0.254478	0.0205943
207781	C2cd2	C2 calcium-dependent domain containing 2	-0.131587	0.0206626
81905	Cacng8	calcium channel, voltage-dependent, gamma subunit 8	-0.14915	0.0206766
72205	Eml2	echinoderm microtubule associated protein like 2	-0.109082	0.020708
237400	Mex3d	mex3 RNA binding family member D	0.145267	0.0207262
12942	Pcdha11	protocadherin alpha 11	0.256716	0.0207262
66878	Riok3	RIO kinase 3	-0.0877076	0.0208371
280635	Emilin3	elastin microfibril interfacer 3	0.215445	0.0209731
80294	Pofut2	protein O-fucosyltransferase 2	0.123486	0.0209847
56644	Clec7a	C-type lectin domain family 7, member a	0.185198	0.0210138
207259	Zbtb7c	zinc finger and BTB domain containing 7C	0.253144	0.0210208
232441	Rerg	RAS-like, estrogen-regulated, growth-inhibitor	0.23624	0.0210208
101867	Rrp8	ribosomal RNA processing 8	-0.148675	0.0210208
72736	Tmx1	thioredoxin-related transmembrane protein 1	0.127294	0.0210563
382064	Gm1110	predicted gene 1110	0.163788	0.0210853
77889	Lbh	limb-bud and heart	0.148753	0.0211046
236539	Phgdh	3-phosphoglycerate dehydrogenase	0.14622	0.0211088
67702	Rnf149	ring finger protein 149	-0.121959	0.0211126
16558	Kif16b	kinesin family member 16B	-0.173437	0.0211126
76183	Celf6	CUGBP, Elav-like family member 6	0.205469	0.0211126
74239	Iqce	IQ motif containing E	0.115334	0.0211415
16854	Lgals3	lectin, galactose binding, soluble 3	0.249719	0.0211682
67886	Camsap2	calmodulin regulated spectrin-associated protein family, member 2	0.107669	0.0211848
22771	Zic1	zinc finger protein of the cerebellum 1	0.0830153	0.0212394
106583	Scaf8	SR-related CTD-associated factor 8	0.107112	0.0213658
71715	Dhx35	DEAH (Asp-Glu-Ala-His) box polypeptide 35	-0.132335	0.0214147
574437	Xlr3b	X-linked lymphocyte-regulated 3B	0.156524	0.0214553
84113	Ptov1	prostate tumor over expressed gene 1	0.0825874	0.0214805
15900	Irf8	interferon regulatory factor 8	0.250558	0.0215807
27060	Tcirg1	T cell, immune regulator 1, ATPase, H+ transporting, lysosomal V0 protein A3	0.163755	0.0216575
20529	Slc31a1	solute carrier family 31, member 1	0.158565	0.0216575
194237	Rimkla	ribosomal modification protein rimK-like family member A	-0.131469	0.0216575
54380	Smarcal1	SWI/SNF related matrix associated, actin dependent regulator of chromatin, subfamily a-like 1	-0.100231	0.0217463
215821	Arfgef3	ARFGEF family member 3	0.238082	0.0217463
20852	Stat6	signal transducer and activator of transcription 6	-0.165746	0.0217463
382985	Rrm2b	ribonucleotide reductase M2 B (TP53 inducible)	-0.13764	0.0217463
226090	Ermp1	endoplasmic reticulum metallopeptidase 1	-0.0872558	0.0217463
55935	Fnbp4	formin binding protein 4	-0.106608	0.0217463
66815	Mcub	mitochondrial calcium uniporter dominant negative beta subunit	0.258095	0.0217463
213027	Evi5l	ecotropic viral integration site 5 like	0.138216	0.021751
20272	Scn7a	sodium channel, voltage-gated, type VII, alpha	0.25787	0.0218246
11949	Atp5c1	ATP synthase, H+ transporting, mitochondrial F1 complex, gamma polypeptide 1	-0.100103	0.0218582
68423	Ankrd13d	ankyrin repeat domain 13 family, member D	-0.111516	0.0219462
55947	Dclre1a	DNA cross-link repair 1A	-0.193436	0.0219462
78832	Cacul1	CDK2 associated, cullin domain 1	0.0945844	0.0219462
110639	Prps2	phosphoribosyl pyrophosphate synthetase 2	-0.153002	0.0220674
67179	Ccdc25	coiled-coil domain containing 25	-0.124142	0.0221155
242425	Gabbr2	gamma-aminobutyric acid (GABA) B receptor, 2	-0.0949143	0.0221155
215929	Mfsd4b1	major facilitator superfamily domain containing 4B1	-0.238111	0.0221356
70351	Ppp4r1	protein phosphatase 4, regulatory subunit 1	-0.0981647	0.0221507
269109	Dpp10	dipeptidylpeptidase 10	0.0988265	0.0222258
56516	Rbms2	RNA binding motif, single stranded interacting protein 2	0.121686	0.0222258
22151	Tubb2a	tubulin, beta 2A class IIA	0.105665	0.0222258
75033	Mei4	meiotic double-stranded break formation protein 4	0.250286	0.0222615
19293	Pvalb	parvalbumin	-0.128503	0.0223179
11804	Aplp2	amyloid beta (A4) precursor-like protein 2	-0.0688998	0.0223179
213980	Fbxw10	F-box and WD-40 domain protein 10	-0.256679	0.022368
80297	Sptbn4	spectrin beta, non-erythrocytic 4	-0.0939093	0.022368
432731	Zscan26	zinc finger and SCAN domain containing 26	0.105637	0.0224009
71586	Ifih1	interferon induced with helicase C domain 1	0.23517	0.0224494
72046	Urgcp	upregulator of cell proliferation	0.0862762	0.0224848
71722	Cic	capicua transcriptional repressor	0.0939796	0.0225945
109284	R3hdm4	R3H domain containing 4	-0.125482	0.022605
12014	Bach2	BTB and CNC homology, basic leucine zipper transcription factor 2	0.256306	0.022605
14115	Fbln2	fibulin 2	0.203052	0.022605
18187	Nrp2	neuropilin 2	0.183911	0.02261
110532	Adarb1	adenosine deaminase, RNA-specific, B1	-0.086813	0.0226225
233115	Dpy19l3	dpy-19-like 3 (C. elegans)	0.121232	0.0226722
98415	Nucks1	nuclear casein kinase and cyclin-dependent kinase substrate 1	-0.124467	0.0226983
269633	Wdr86	WD repeat domain 86	0.253528	0.022832
241764	L3mbtl1	L3MBTL1 histone methyl-lysine binding protein	-0.202368	0.0228488
14667	Gm2a	GM2 ganglioside activator protein	0.0854288	0.0229202
210992	Lpcat1	lysophosphatidylcholine acyltransferase 1	0.137462	0.0229202
66513	Tab1	TGF-beta activated kinase 1/MAP3K7 binding protein 1	-0.112428	0.0229202
19383	Raly	hnRNP-associated with lethal yellow	0.0780475	0.0229202
320802	Ifitm10	interferon induced transmembrane protein 10	-0.128372	0.0230593
100502684	Gm20621	predicted gene 20621	-0.192205	0.0230837
99899	Ifi44	interferon-induced protein 44	0.239688	0.0230837
170788	Crb1	crumbs family member 1, photoreceptor morphogenesis associated	0.183323	0.0231545
140919	Slc17a6	solute carrier family 17 (sodium-dependent inorganic phosphate cotransporter), member 6	0.152032	0.0231821
100504687	2810029C07Rik	RIKEN cDNA 2810029C07 gene	-0.19061	0.0231971
20971	Sdc4	syndecan 4	-0.129753	0.023212
16949	Loxl1	lysyl oxidase-like 1	0.221575	0.0232225
12505	Cd44	CD44 antigen	0.228236	0.023269
666938	Bend4	BEN domain containing 4	0.198679	0.0232983
72151	Rfc5	replication factor C (activator 1) 5	-0.207161	0.0233039
52808	Tspyl2	TSPY-like 2	0.107547	0.0234501
19253	Ptpn18	protein tyrosine phosphatase, non-receptor type 18	0.250497	0.023451
16886	Limk2	LIM motif-containing protein kinase 2	-0.0742455	0.023451
72425	Katnbl1	katanin p80 subunit B like 1	-0.141825	0.0234598
216869	Arrb2	arrestin, beta 2	0.134632	0.0234773
17295	Met	met proto-oncogene	0.23582	0.0234773
18548	Pcsk1	proprotein convertase subtilisin/kexin type 1	0.182947	0.0235427
640524	Sptbn5	spectrin beta, non-erythrocytic 5	-0.254912	0.02359
29856	Smtn	smoothelin	0.189372	0.0235905
433771	Micos10	mitochondrial contact site and cristae organizing system subunit 10	-0.0974902	0.023637
66978	Luc7l	Luc7-like	-0.0828655	0.0236504
68178	Cgnl1	cingulin-like 1	0.146526	0.0236542
108837	Ibtk	inhibitor of Bruton agammaglobulinemia tyrosine kinase	-0.111725	0.0236558
216134	Pdxk	pyridoxal (pyridoxine, vitamin B6) kinase	-0.0785698	0.0236593
234023	Arglu1	arginine and glutamate rich 1	-0.111849	0.0236593
76510	Trappc9	trafficking protein particle complex 9	-0.0747834	0.0236968
105663	Thtpa	thiamine triphosphatase	-0.152158	0.0237336
28135	Cep63	centrosomal protein 63	-0.136108	0.0237341
14282	Fosb	FBJ osteosarcoma oncogene B	0.195373	0.0237945
664849	Gm7367	1110014K08Rik pseudogene	0.215353	0.0237945
13861	Epx	eosinophil peroxidase	0.223976	0.0237954
238057	Gdf7	growth differentiation factor 7	0.23505	0.0238292
101197	Zfp956	zinc finger protein 956	-0.135386	0.0238414
69956	Ptcd3	pentatricopeptide repeat domain 3	-0.1098	0.0238414
116733	Vps4a	vacuolar protein sorting 4A	-0.0856018	0.0239684
70556	Slc25a33	solute carrier family 25, member 33	-0.125178	0.0240305
71709	Syde1	synapse defective 1, Rho GTPase, homolog 1 (C. elegans)	-0.139467	0.0240848
406218	Panx2	pannexin 2	0.099773	0.0241
28109	D10Wsu102e	DNA segment, Chr 10, Wayne State University 102, expressed	0.132855	0.0241207
100503106	Gm13944	predicted gene 13944	0.213117	0.0241677
19989	Rpl7	ribosomal protein L7	0.0979139	0.0243339
74048	Vsir	V-set immunoregulatory receptor	0.169719	0.0243497
[truncated: 614 more rows]

## Sheet: DEGs Aging 2vs12-month-old WT
ENTREZID	SYMBOL	GENENAME	log2(FC)	P-adj
217258	Abca8a	ATP-binding cassette, sub-family A (ABC1), member 8a	1.23421	1.05529e-81
237759	Col23a1	collagen, type XXIII, alpha 1	-0.901983	3.16172e-79
109349	Fam163b	family with sequence similarity 163, member B	1.04572	7.61729e-62
22652	Mkrn3	makorin, ring finger protein, 3	-1.38613	1.02147e-60
13040	Ctss	cathepsin S	0.898008	1.51366e-53
12290	Cacna1e	calcium channel, voltage-dependent, R type, alpha 1E subunit	-0.567922	1.17106e-49
56846	Necab3	N-terminal EF-hand calcium binding protein 3	-0.885114	1.17106e-49
328417	Parp4	poly (ADP-ribose) polymerase family, member 4	0.643771	1.91441e-46
208936	Adamts18	a disintegrin-like and metallopeptidase (reprolysin type) with thrombospondin type 1 motif, 18	-0.826217	6.53287e-45
574402	Gpr17	G protein-coupled receptor 17	-0.99603	3.13727e-43
18073	Nid1	nidogen 1	-0.664603	3.114e-41
19229	Ptk2b	PTK2 protein tyrosine kinase 2 beta	0.849479	1.14642e-39
18417	Cldn11	claudin 11	-0.48965	1.02e-38
12268	C4b	complement component 4B (Chido blood group)	1.07152	1.40612e-36
17118	Marcks	myristoylated alanine rich protein kinase C substrate	-0.603447	2.50388e-36
22715	Zfp57	zinc finger protein 57	-0.921258	1.47134e-35
12825	Col3a1	collagen, type III, alpha 1	-1.01428	1.50251e-35
14164	Fgf1	fibroblast growth factor 1	0.477692	9.98786e-35
16426	Itih3	inter-alpha trypsin inhibitor, heavy chain 3	0.468313	4.52481e-33
22239	Ugt8a	UDP galactosyltransferase 8A	-0.567927	1.10648e-32
12418	Cbx4	chromobox 4	-0.411125	2.5431e-31
19041	Ppl	periplakin	0.882538	3.08449e-30
18823	Plp1	proteolipid protein (myelin) 1	-0.384294	5.8894e-30
12843	Col1a2	collagen, type I, alpha 2	-0.495501	1.20855e-26
14012	Mpzl2	myelin protein zero-like 2	0.84142	3.56584e-26
230868	Igsf21	immunoglobulin superfamily, member 21	-0.443683	1.60434e-25
17357	Marcksl1	MARCKS-like 1	-0.539539	2.25306e-25
19885	Rorc	RAR-related orphan receptor gamma	0.532451	2.97731e-24
230775	Adgrb2	adhesion G protein-coupled receptor B2	-0.45269	3.90609e-24
328783	Mslnl	mesothelin-like	0.969095	4.67015e-24
19415	Rasal1	RAS protein activator like 1 (GAP1 like)	-0.650686	6.35303e-24
17868	Mybpc3	myosin binding protein C, cardiac	-0.501131	6.79748e-24
100702	Gbp6	guanylate binding protein 6	0.915129	2.47528e-23
93703	Pcdhgb6	protocadherin gamma subfamily B, 6	0.461793	2.91707e-23
12351	Car4	carbonic anhydrase 4	-0.514782	4.24708e-23
105827	Amigo2	adhesion molecule with Ig like domain 2	0.449072	1.11869e-22
72097	Cracdl	capping protein inhibiting regulator of actin like	0.49537	1.20501e-22
26386	Hsf4	heat shock transcription factor 4	0.74708	1.20501e-22
27528	Nrep	neuronal regeneration related protein	-0.418623	1.9292e-22
102545	Cmtm7	CKLF-like MARVEL transmembrane domain containing 7	0.710598	1.9292e-22
26921	Map4k4	mitogen-activated protein kinase kinase kinase kinase 4	-0.264965	1.95293e-22
12259	C1qa	complement component 1, q subcomponent, alpha polypeptide	0.640872	3.15968e-22
218442	Serinc5	serine incorporator 5	-0.339536	1.19206e-21
239017	Ogdhl	oxoglutarate dehydrogenase-like	0.313317	1.19206e-21
110891	Slc8a2	solute carrier family 8 (sodium/calcium exchanger), member 2	-0.408783	1.60451e-21
111173	Erc1	ELKS/RAB6-interacting/CAST family member 1	-0.352641	5.06538e-21
100034748	A930017K11Rik	RIKEN cDNA A930017K11 gene	0.617783	6.3169e-21
207565	Camkk2	calcium/calmodulin-dependent protein kinase kinase 2, beta	-0.352639	7.61975e-21
77125	Il33	interleukin 33	0.576378	8.15591e-21
269610	Chd5	chromodomain helicase DNA binding protein 5	0.449547	9.00073e-21
353310	Zfp703	zinc finger protein 703	-0.389969	1.08751e-20
217154	Stac2	SH3 and cysteine rich domain 2	0.425291	2.36199e-20
17476	Mpeg1	macrophage expressed gene 1	0.661321	2.67468e-20
14783	Grb10	growth factor receptor bound protein 10	0.408683	1.32258e-19
101095	Zfp282	zinc finger protein 282	-0.405564	1.63369e-19
100503802	Gm10419	predicted gene 10419	0.427864	1.8264e-19
71529	Kazn	kazrin, periplakin interacting protein	-0.309678	2.15646e-19
71946	Endod1	endonuclease domain containing 1	0.340933	4.37711e-19
494448	Cbx6	chromobox 6	-0.278603	6.33672e-19
319317	Snhg11	small nucleolar RNA host gene 11	0.400804	6.33672e-19
59010	Sqor	sulfide quinone oxidoreductase	0.621857	8.20643e-19
11492	Adam19	a disintegrin and metallopeptidase domain 19 (meltrin beta)	-0.435141	1.49354e-18
16440	Itpr3	inositol 1,4,5-triphosphate receptor 3	0.701079	1.93446e-18
241589	D430041D05Rik	RIKEN cDNA D430041D05 gene	-0.299283	2.47882e-18
329739	Fam102b	family with sequence similarity 102, member B	-0.415278	4.2229e-18
70967	Eva1c	eva-1 homolog C (C. elegans)	0.742134	5.01507e-18
320472	Ppm1e	protein phosphatase 1E (PP2C domain containing)	0.457286	7.78699e-18
93717	Pcdhga9	protocadherin gamma subfamily A, 9	0.665654	7.90064e-18
13506	Dsc2	desmocollin 2	-0.866588	9.63137e-18
68519	Eml1	echinoderm microtubule associated protein like 1	-0.255919	1.06032e-17
227333	Dgkd	diacylglycerol kinase, delta	-0.273867	4.95868e-17
56089	Ramp3	receptor (calcitonin) activity modifying protein 3	-0.587899	4.95868e-17
21983	Tpbg	trophoblast glycoprotein	0.531339	6.01514e-17
30935	Tor3a	torsin family 3, member A	0.535027	8.2317e-17
54524	Syt6	synaptotagmin VI	0.569558	8.2317e-17
93880	Pcdhb9	protocadherin beta 9	0.474184	9.24129e-17
239790	Ostn	osteocrin	0.812739	1.0219e-16
16416	Itgb3	integrin beta 3	-0.755852	1.059e-16
71760	Etnppl	ethanolamine phosphate phospholyase	0.647679	1.46495e-16
217410	Trib2	tribbles pseudokinase 2	-0.483612	1.74905e-16
12444	Ccnd2	cyclin D2	-0.637887	2.81508e-16
245827	Fat2	FAT atypical cadherin 2	-0.347985	3.13913e-16
11831	Aqp6	aquaporin 6	0.396791	3.33378e-16
72961	Slc17a7	solute carrier family 17 (sodium-dependent inorganic phosphate cotransporter), member 7	-0.23976	3.33378e-16
78781	Zc3hav1	zinc finger CCCH type, antiviral 1	0.61357	5.13578e-16
381290	Atp2b4	ATPase, Ca++ transporting, plasma membrane 4	-0.34711	6.155e-16
53901	Rcan2	regulator of calcineurin 2	0.282575	7.49821e-16
433586	Maml3	mastermind like transcriptional coactivator 3	-0.441372	1.06962e-15
50918	Myadm	myeloid-associated differentiation marker	-0.321049	1.27136e-15
54126	Arhgef7	Rho guanine nucleotide exchange factor (GEF7)	-0.233919	1.27286e-15
72469	Plcd3	phospholipase C, delta 3	0.4086	1.27771e-15
100861725	NA	NA	0.739486	2.40058e-15
544817	Arhgap27	Rho GTPase activating protein 27	0.50226	3.51204e-15
19711	Resp18	regulated endocrine-specific protein 18	0.465248	3.66076e-15
76142	Ppp1r14c	protein phosphatase 1, regulatory inhibitor subunit 14C	-0.575165	3.72191e-15
27404	Abca8b	ATP-binding cassette, sub-family A (ABC1), member 8b	-0.421971	4.7965e-15
20617	Snca	synuclein, alpha	-0.524195	6.30261e-15
229791	Plppr4	phospholipid phosphatase related 4	-0.275256	6.48415e-15
58200	Ppp1r1a	protein phosphatase 1, regulatory inhibitor subunit 1A	-0.491341	6.66781e-15
18205	Ntf3	neurotrophin 3	-0.792184	7.00594e-15
14701	Gng12	guanine nucleotide binding protein (G protein), gamma 12	-0.342937	7.61338e-15
277360	Prex1	phosphatidylinositol-3,4,5-trisphosphate-dependent Rac exchange factor 1	-0.238913	8.32466e-15
52666	Arhgef25	Rho guanine nucleotide exchange factor (GEF) 25	0.239936	9.03219e-15
93885	Pcdhb14	protocadherin beta 14	0.459762	9.585e-15
14972	H2-K1	histocompatibility 2, K1, K region	0.490044	1.04202e-14
100038713	Gm10432	predicted gene 10432	0.587319	1.08833e-14
12842	Col1a1	collagen, type I, alpha 1	-0.652044	1.35981e-14
66961	Neat1	nuclear paraspeckle assembly transcript 1 (non-protein coding)	0.42297	1.46237e-14
22771	Zic1	zinc finger protein of the cerebellum 1	-0.228051	1.55571e-14
18028	Nfib	nuclear factor I/B	-0.298018	2.07104e-14
269604	Gpr157	G protein-coupled receptor 157	0.499926	2.07878e-14
13860	Eps8	epidermal growth factor receptor pathway substrate 8	-0.410193	2.08854e-14
320557	Fam169a	family with sequence similarity 169, member A	0.372543	2.16684e-14
100041581	Zkscan16	zinc finger with KRAB and SCAN domains 16	0.45787	2.34626e-14
15212	Hexb	hexosaminidase B	0.420196	3.2346e-14
19039	Lgals3bp	lectin, galactoside-binding, soluble, 3 binding protein	0.681738	3.51045e-14
18612	Etv4	ets variant 4	-0.442531	3.53286e-14
23872	Ets2	E26 avian leukemia oncogene 2, 3' domain	-0.308528	3.61762e-14
22259	Nr1h3	nuclear receptor subfamily 1, group H, member 3	0.402589	4.15814e-14
76901	Jade2	jade family PHD finger 2	0.290572	5.14846e-14
67131	Acbd4	acyl-Coenzyme A binding domain containing 4	0.341769	6.94505e-14
14733	Gpc1	glypican 1	0.300183	7.71551e-14
93712	Pcdhga4	protocadherin gamma subfamily A, 4	0.445981	7.80521e-14
76954	Denn2b	DENN domain containing 2B	-0.410474	8.04281e-14
72269	Cda	cytidine deaminase	0.721914	9.92515e-14
18012	Neurod1	neurogenic differentiation 1	-0.273838	1.10268e-13
12140	Fabp7	fatty acid binding protein 7, brain	-0.668388	1.20962e-13
15039	H2-T22	histocompatibility 2, T region locus 22	0.449002	1.20962e-13
71146	Golga7b	golgi autoantigen, golgin subfamily a, 7B	-0.275255	1.20962e-13
226610	Fam78b	family with sequence similarity 78, member B	-0.268204	1.38004e-13
19716	Bex1	brain expressed X-linked 1	0.342251	1.38012e-13
15476	Hs3st1	heparan sulfate (glucosamine) 3-O-sulfotransferase 1	-0.330578	1.48058e-13
11815	Apod	apolipoprotein D	0.411033	1.86494e-13
319903	9630013A20Rik	RIKEN cDNA 9630013A20 gene	-0.696887	2.22257e-13
12443	Ccnd1	cyclin D1	-0.451082	2.64239e-13
242662	Rims3	regulating synaptic membrane exocytosis 3	-0.401039	3.01515e-13
93706	Pcdhgc3	protocadherin gamma subfamily C, 3	-0.265467	3.30222e-13
230099	Car9	carbonic anhydrase 9	-0.526527	3.30222e-13
12262	C1qc	complement component 1, q subcomponent, C chain	0.520797	4.56986e-13
93700	Pcdhgb2	protocadherin gamma subfamily B, 2	-0.422314	5.6041e-13
68728	Trp53inp2	transformation related protein 53 inducible nuclear protein 2	-0.255962	5.89547e-13
22355	Vipr2	vasoactive intestinal peptide receptor 2	0.694827	6.42549e-13
70747	Tspan2	tetraspanin 2	-0.346963	8.12007e-13
230603	Ttc39a	tetratricopeptide repeat domain 39A	0.466154	8.66224e-13
66469	Prxl2b	peroxiredoxin like 2B	0.365437	8.91908e-13
70083	Metrn	meteorin, glial cell differentiation regulator	-0.280943	1.03229e-12
270097	Vat1l	vesicle amine transport protein 1 like	-0.315826	1.03449e-12
83671	Sytl2	synaptotagmin-like 2	-0.404235	1.04758e-12
93699	Pcdhgb1	protocadherin gamma subfamily B, 1	0.479743	1.5026e-12
12260	C1qb	complement component 1, q subcomponent, beta polypeptide	0.596614	1.5026e-12
269643	Ppp2r2c	protein phosphatase 2, regulatory subunit B, gamma	-0.217444	1.80827e-12
20541	Slc8a1	solute carrier family 8 (sodium/calcium exchanger), member 1	-0.268798	1.90557e-12
320492	A830018L16Rik	RIKEN cDNA A830018L16 gene	-0.50999	1.91031e-12
52463	Tet1	tet methylcytosine dioxygenase 1	-0.352172	2.44786e-12
432466	Gm5424	argininosuccinate synthase pseudogene	0.491431	2.63167e-12
216961	Coro6	coronin 6	0.354361	3.05166e-12
98496	Pid1	phosphotyrosine interaction domain containing 1	0.382516	3.07531e-12
627191	Syndig1l	synapse differentiation inducing 1 like	0.28356	4.1201e-12
18027	Nfia	nuclear factor I/A	-0.320176	4.21425e-12
71452	Ankrd40	ankyrin repeat domain 40	-0.205244	4.7043e-12
100040294	Gm2694	predicted gene 2694	-0.301349	4.71845e-12
320513	NA	NA	0.549745	5.26352e-12
64297	Gprc5b	G protein-coupled receptor, family C, group 5, member B	-0.179491	5.49535e-12
11744	Anxa11	annexin A11	0.466446	5.90071e-12
20408	Sh3gl3	SH3-domain GRB2-like 3	-0.499031	5.98635e-12
20512	Slc1a3	solute carrier family 1 (glial high affinity glutamate transporter), member 3	-0.167957	6.60102e-12
12293	Cacna2d1	calcium channel, voltage-dependent, alpha2/delta subunit 1	-0.263822	6.74985e-12
16431	Itm2a	integral membrane protein 2A	-0.397797	7.35659e-12
16658	Mafb	v-maf musculoaponeurotic fibrosarcoma oncogene family, protein B (avian)	0.516226	8.63707e-12
11932	Atp1b2	ATPase, Na+/K+ transporting, beta 2 polypeptide	-0.171875	9.05605e-12
382423	Atxn7l3b	ataxin 7-like 3B	-0.213322	1.02197e-11
22436	Xdh	xanthine dehydrogenase	0.692974	1.26435e-11
69952	Tunar	Tcl1 upstream neural differentiation associated RNA	-0.322552	1.33641e-11
242050	Igsf10	immunoglobulin superfamily, member 10	-0.515154	1.44766e-11
117591	Slc2a9	solute carrier family 2 (facilitated glucose transporter), member 9	0.63395	1.44766e-11
17965	Nbl1	NBL1, DAN family BMP antagonist	0.32995	1.47529e-11
22701	Zfp41	zinc finger protein 41	-0.422112	1.98078e-11
320111	Prr18	proline rich 18	-0.348906	1.98898e-11
55984	Camkk1	calcium/calmodulin-dependent protein kinase kinase 1, alpha	0.234844	2.19543e-11
19347	Dennd5a	DENN/MADD domain containing 5A	-0.203883	3.08603e-11
66396	Ccdc82	coiled-coil domain containing 82	0.306973	3.14318e-11
17304	Mfge8	milk fat globule-EGF factor 8 protein	-0.304469	3.27193e-11
77629	Sphkap	SPHK1 interactor, AKAP domain containing	-0.213275	3.58166e-11
12406	Serpinh1	serine (or cysteine) peptidase inhibitor, clade H, member 1	-0.454464	3.94889e-11
74513	Neto2	neuropilin (NRP) and tolloid (TLL)-like 2	-0.329404	4.47752e-11
14799	Gria1	glutamate receptor, ionotropic, AMPA1 (alpha 1)	-0.175806	4.4853e-11
21923	Tnc	tenascin C	-0.662016	4.7738e-11
286940	Flnb	filamin, beta	0.260274	5.18091e-11
227157	Mpp4	membrane protein, palmitoylated 4 (MAGUK p55 subfamily member 4)	0.439951	5.38142e-11
328778	Rab26	RAB26, member RAS oncogene family	0.415792	6.29714e-11
668212	Efr3b	EFR3 homolog B	0.192891	6.73799e-11
22031	Traf3	TNF receptor-associated factor 3	-0.259768	8.80955e-11
330369	Fbxo41	F-box protein 41	-0.221692	9.32466e-11
66602	Oip5os1	Opa interacting protein 5, opposite strand 1	-0.277401	1.0537e-10
260315	Nav3	neuron navigator 3	-0.344871	1.18415e-10
170736	Parvb	parvin, beta	0.338639	1.18415e-10
12661	Chl1	cell adhesion molecule L1-like	-0.255498	1.18415e-10
319832	Tmem229a	transmembrane protein 229A	-0.237273	1.24621e-10
12010	B2m	beta-2 microglobulin	0.404512	1.34941e-10
16470	Ush1g	USH1 protein network component sans	0.611958	1.39091e-10
52609	Cbx7	chromobox 7	0.240374	1.4535e-10
67622	Mxra7	matrix-remodelling associated 7	0.410765	1.55349e-10
110197	Dgkg	diacylglycerol kinase, gamma	0.27693	1.74445e-10
227753	Gsn	gelsolin	-0.274215	2.03588e-10
94221	Gopc	golgi associated PDZ and coiled-coil motif containing	-0.222615	2.17301e-10
234353	Psd3	pleckstrin and Sec7 domain containing 3	-0.214603	2.3044e-10
26757	Dpysl4	dihydropyrimidinase-like 4	-0.258556	2.35653e-10
319278	Shfl	shiftless antiviral inhibitor of ribosomal frameshifting	0.312976	2.55399e-10
232187	Smyd5	SET and MYND domain containing 5	0.317011	2.67609e-10
74489	5430421F17Rik	RIKEN cDNA 5430421F17 gene	0.649028	2.79721e-10
15959	Ifit3	interferon-induced protein with tetratricopeptide repeats 3	0.656208	2.80435e-10
76108	Rap2a	RAS related protein 2a	-0.292974	2.81056e-10
15114	Hap1	huntingtin-associated protein 1	0.248679	2.94367e-10
12308	Calb2	calbindin 2	-0.246675	3.03312e-10
23801	Aloxe3	arachidonate lipoxygenase 3	0.39241	3.11189e-10
20474	Six4	sine oculis-related homeobox 4	0.541467	3.62186e-10
17441	Mog	myelin oligodendrocyte glycoprotein	-0.357928	3.86412e-10
50723	Icosl	icos ligand	0.397892	3.86599e-10
71740	Nectin4	nectin cell adhesion molecule 4	0.342584	4.4607e-10
26380	Esrrb	estrogen related receptor, beta	0.37006	4.80697e-10
57890	Il17re	interleukin 17 receptor E	0.487176	4.88316e-10
100042880	Rpl17-ps10	ribosomal protein L17, pseudogene 10	0.222048	4.94932e-10
245446	Slitrk4	SLIT and NTRK-like family, member 4	-0.316393	4.96219e-10
93724	Pcdhga12	protocadherin gamma subfamily A, 12	0.362149	5.28276e-10
229521	Syt11	synaptotagmin XI	-0.148707	6.02523e-10
13004	Ncan	neurocan	-0.360363	6.98284e-10
20451	St8sia3	ST8 alpha-N-acetyl-neuraminide alpha-2,8-sialyltransferase 3	0.259736	7.9597e-10
15944	Irgm1	immunity-related GTPase family M member 1	0.577205	8.59857e-10
381438	Gm5148	predicted gene 5148	0.25309	9.17832e-10
12745	Clgn	calmegin	0.372909	1.01001e-09
235041	Kank2	KN motif and ankyrin repeat domains 2	0.203801	1.02744e-09
330627	Trim66	tripartite motif-containing 66	0.344115	1.03983e-09
494504	Apcdd1	adenomatosis polyposis coli down-regulated 1	-0.413324	1.08648e-09
240479	Dipk1c	divergent protein kinase domain 1C	0.42285	1.46963e-09
76261	0610040J01Rik	RIKEN cDNA 0610040J01 gene	-0.512386	1.62111e-09
12834	Col6a2	collagen, type VI, alpha 2	-0.522908	1.85275e-09
78408	Fam131a	family with sequence similarity 131, member A	-0.233491	1.8568e-09
76499	Clasp2	CLIP associating protein 2	-0.19441	1.90399e-09
64138	Ctsz	cathepsin Z	0.325129	1.99111e-09
208715	Hmgcs1	3-hydroxy-3-methylglutaryl-Coenzyme A synthase 1	-0.315804	2.03595e-09
319984	Jph4	junctophilin 4	-0.276994	2.07944e-09
268977	Ltbp1	latent transforming growth factor beta binding protein 1	-0.479423	2.1151e-09
78908	Igsf3	immunoglobulin superfamily, member 3	-0.37844	2.18352e-09
15273	Hivep2	human immunodeficiency virus type I enhancer binding protein 2	-0.188661	2.27019e-09
99738	Kcnc4	potassium voltage gated channel, Shaw-related subfamily, member 4	0.238181	2.43798e-09
16792	Laptm5	lysosomal-associated protein transmembrane 5	0.424544	2.71803e-09
74186	Ccdc3	coiled-coil domain containing 3	0.466262	2.74881e-09
228787	Xkr7	X-linked Kx blood group related 7	-0.392002	2.99829e-09
75778	Them4	thioesterase superfamily member 4	-0.366774	3.02965e-09
72507	Dzip1l	DAZ interacting protein 1-like	0.306132	3.03089e-09
68481	Mpzl1	myelin protein zero-like 1	-0.232275	3.15961e-09
18619	Penk	preproenkephalin	0.253404	3.26315e-09
58222	Rab37	RAB37, member RAS oncogene family	0.345072	3.40765e-09
67712	Slc25a37	solute carrier family 25, member 37	0.291176	3.51927e-09
13435	Dnmt3a	DNA methyltransferase 3A	-0.221666	3.58854e-09
118446	Gjc3	gap junction protein, gamma 3	-0.320939	3.87546e-09
53897	Gal3st1	galactose-3-O-sulfotransferase 1	-0.396321	3.88064e-09
229759	Olfm3	olfactomedin 3	-0.329544	3.88064e-09
16768	Lag3	lymphocyte-activation gene 3	0.57475	4.05334e-09
58998	Nectin3	nectin cell adhesion molecule 3	-0.446901	4.09732e-09
192212	Prom2	prominin 2	0.52256	4.50039e-09
545276	Gal3st3	galactose-3-O-sulfotransferase 3	-0.271042	4.56842e-09
20719	Serpinb6a	serine (or cysteine) peptidase inhibitor, clade B, member 6a	0.268078	4.61513e-09
14360	Fyn	Fyn proto-oncogene	-0.194183	4.76808e-09
12955	Cryab	crystallin, alpha B	-0.248525	5.28779e-09
338521	Fa2h	fatty acid 2-hydroxylase	-0.310415	5.29937e-09
101565	Ccp110	centriolar coiled coil protein 110	-0.197266	5.3166e-09
12608	Cebpb	CCAAT/enhancer binding protein (C/EBP), beta	0.496474	5.48856e-09
319387	Adgrl3	adhesion G protein-coupled receptor L3	-0.202494	6.69874e-09
140703	Emid1	EMI domain containing 1	-0.350816	7.4997e-09
17153	Mal	myelin and lymphocyte protein, T cell differentiation protein	-0.282617	9.1627e-09
30959	Ddx25	DEAD box helicase 25	0.250687	1.08335e-08
209743	Minar1	membrane integral NOTCH2 associated receptor 1	0.491049	1.24818e-08
30939	Pttg1	pituitary tumor-transforming gene 1	0.287035	1.26537e-08
93961	B3galt5	UDP-Gal:betaGlcNAc beta 1,3-galactosyltransferase, polypeptide 5	0.310342	1.30024e-08
110784	Nr3c2	nuclear receptor subfamily 3, group C, member 2	0.360664	1.30024e-08
11418	Asic2	acid-sensing (proton-gated) ion channel 2	-0.205324	1.35693e-08
55994	Smad9	SMAD family member 9	0.273782	1.48965e-08
16828	Ldha	lactate dehydrogenase A	-0.218236	1.56868e-08
12334	Capn2	calpain 2	0.178019	1.69248e-08
20623	Snrk	SNF related kinase	-0.178625	1.70531e-08
96957	Tmem62	transmembrane protein 62	-0.230853	1.74848e-08
109900	Asl	argininosuccinate lyase	0.364091	1.93566e-08
55990	Fmo2	flavin containing monooxygenase 2	0.589728	1.96132e-08
13138	Dag1	dystroglycan 1	-0.171697	1.96132e-08
241638	Lzts3	leucine zipper, putative tumor suppressor family member 3	-0.225349	2.05666e-08
12986	Csf3r	colony stimulating factor 3 receptor (granulocyte)	0.52525	2.05666e-08
13731	Emp2	epithelial membrane protein 2	-0.330312	2.44478e-08
67784	Plxnd1	plexin D1	0.25233	2.88379e-08
17969	Ncf1	neutrophil cytosolic factor 1	0.503437	3.18547e-08
72014	Btbd17	BTB (POZ) domain containing 17	-0.240166	3.21569e-08
103978	Gpc5	glypican 5	0.357211	3.39757e-08
56448	Cyp2d22	cytochrome P450, family 2, subfamily d, polypeptide 22	0.240184	3.661e-08
14561	Gdf11	growth differentiation factor 11	-0.357538	3.74792e-08
23796	Aplnr	apelin receptor	-0.540931	3.79467e-08
12258	Serping1	serine (or cysteine) peptidase inhibitor, clade G, member 1	0.355774	3.87465e-08
23961	Oas1b	2'-5' oligoadenylate synthetase 1B	0.574074	3.87465e-08
21652	Phf1	PHD finger protein 1	0.18683	3.89524e-08
20850	Stat5a	signal transducer and activator of transcription 5A	0.441237	3.95798e-08
93711	Pcdhga3	protocadherin gamma subfamily A, 3	0.409269	4.13915e-08
68087	Dcakd	dephospho-CoA kinase domain containing	-0.27974	4.19919e-08
330192	Vps37b	vacuolar protein sorting 37B	-0.270628	4.42456e-08
54153	Rasa4	RAS p21 protein activator 4	0.281672	4.45955e-08
14802	Gria4	glutamate receptor, ionotropic, AMPA4 (alpha 4)	-0.175595	4.58509e-08
12695	Patj	PATJ, crumbs cell polarity complex component	0.191762	4.73182e-08
14778	Gpx3	glutathione peroxidase 3	0.491315	5.07522e-08
67703	Kirrel3	kirre like nephrin family adhesion molecule 3	-0.220377	5.07522e-08
15040	H2-T23	histocompatibility 2, T region locus 23	0.377027	5.11542e-08
170790	Mlc1	megalencephalic leukoencephalopathy with subcortical cysts 1 homolog (human)	-0.167391	5.24666e-08
83433	Trem2	triggering receptor expressed on myeloid cells 2	0.535641	5.28595e-08
71375	Foxn3	forkhead box N3	-0.265694	5.81697e-08
69940	Exoc1	exocyst complex component 1	0.203109	5.87178e-08
233246	Ano5	anoctamin 5	0.49204	6.05624e-08
244418	Prag1	PEAK1 related kinase activating pseudokinase 1	-0.271877	6.10585e-08
21886	Tle2	transducin-like enhancer of split 2	0.23378	6.14768e-08
242915	Garem2	GRB2 associated regulator of MAPK1 subtype 2	-0.35742	6.312e-08
140743	Rem2	rad and gem related GTP binding protein 2	-0.435534	6.44711e-08
71586	Ifih1	interferon induced with helicase C domain 1	0.503814	6.47841e-08
22288	Utrn	utrophin	0.206777	7.13071e-08
384071	Slc25a34	solute carrier family 25, member 34	0.399714	7.17266e-08
17219	Mcm6	minichromosome maintenance complex component 6	0.413812	7.18583e-08
52668	Ifi27	interferon, alpha-inducible protein 27	0.519527	7.65579e-08
171543	Bmf	BCL2 modifying factor	-0.365247	7.81355e-08
24059	Slco2a1	solute carrier organic anion transporter family, member 2a1	0.388098	7.8938e-08
104175	Sbk1	SH3-binding kinase 1	-0.19473	8.27566e-08
94332	Cadm3	cell adhesion molecule 3	-0.136122	8.51014e-08
13121	Cyp51	cytochrome P450, family 51	-0.256371	8.71862e-08
218215	Rnf144b	ring finger protein 144B	0.260204	8.76539e-08
216152	Plppr3	phospholipid phosphatase related 3	0.269175	8.9824e-08
243771	Parp12	poly (ADP-ribose) polymerase family, member 12	0.365237	9.0627e-08
13555	E2f1	E2F transcription factor 1	-0.518589	9.2882e-08
225898	Eml3	echinoderm microtubule associated protein like 3	0.271454	9.58176e-08
21393	Tcap	titin-cap	0.559269	9.61818e-08
14431	Gamt	guanidinoacetate methyltransferase	-0.355668	9.75573e-08
20230	Satb1	special AT-rich sequence binding protein 1	-0.253176	9.9813e-08
68743	Anln	anillin, actin binding protein	0.283775	1.04315e-07
22253	Unc5c	unc-5 netrin receptor C	-0.242356	1.09694e-07
20868	Stk10	serine/threonine kinase 10	0.341725	1.11176e-07
239554	Foxred2	FAD-dependent oxidoreductase domain containing 2	0.182029	1.11176e-07
27364	Srr	serine racemase	-0.235244	1.12028e-07
234311	Ddx60	DExD/H box helicase 60	0.543935	1.12028e-07
30956	Aass	aminoadipate-semialdehyde synthase	0.402172	1.12815e-07
76238	Grhpr	glyoxylate reductase/hydroxypyruvate reductase	0.3208	1.13189e-07
63959	Slc29a1	solute carrier family 29 (nucleoside transporters), member 1	0.219509	1.20825e-07
114664	Hsd17b11	hydroxysteroid (17-beta) dehydrogenase 11	0.348395	1.23005e-07
15018	H2-Q7	histocompatibility 2, Q region locus 7	0.554723	1.25073e-07
13609	S1pr1	sphingosine-1-phosphate receptor 1	-0.219958	1.26146e-07
65971	Tbata	thymus, brain and testes associated	-0.28506	1.28979e-07
230085	Phf24	PHD finger protein 24	0.180479	1.3235e-07
16410	Itgav	integrin alpha V	0.280515	1.43807e-07
14432	Gap43	growth associated protein 43	-0.250679	1.61533e-07
52187	Rragd	Ras-related GTP binding D	-0.179439	1.6979e-07
12723	Clcn1	chloride channel, voltage-sensitive 1	0.354446	1.72381e-07
13078	Cyp1b1	cytochrome P450, family 1, subfamily b, polypeptide 1	0.449029	1.73126e-07
56772	Mllt11	myeloid/lymphoid or mixed-lineage leukemia; translocated to, 11	-0.228111	1.73126e-07
76808	Rpl18a	ribosomal protein L18A	0.235977	1.76748e-07
19414	Rasa3	RAS p21 protein activator 3	-0.172902	1.87298e-07
13139	Dgka	diacylglycerol kinase, alpha	0.284047	2.13831e-07
20750	Spp1	secreted phosphoprotein 1	0.284016	2.16639e-07
16172	Il17ra	interleukin 17 receptor A	0.327018	2.18166e-07
218454	Lhfpl2	lipoma HMGIC fusion partner-like 2	-0.211401	2.1948e-07
20775	Sqle	squalene epoxidase	-0.31943	2.22664e-07
231633	Tmem119	transmembrane protein 119	0.388985	2.25514e-07
12266	C3	complement component 3	0.551974	2.26691e-07
243043	Kctd8	potassium channel tetramerisation domain containing 8	-0.271667	2.27121e-07
14260	Fmn1	formin 1	0.319694	2.3479e-07
14396	Gabra3	gamma-aminobutyric acid (GABA) A receptor, subunit alpha 3	0.287225	2.40899e-07
17937	Nab2	Ngfi-A binding protein 2	-0.246788	2.45137e-07
17240	Mdfi	MyoD family inhibitor	-0.33921	2.57865e-07
16527	Kcnk3	potassium channel, subfamily K, member 3	-0.176762	2.75812e-07
216456	Gls2	glutaminase 2 (liver, mitochondrial)	0.254649	2.80657e-07
18508	Pax6	paired box 6	-0.179509	3.06982e-07
103534	Mgat4b	mannoside acetylglucosaminyltransferase 4, isoenzyme B	-0.176076	3.14587e-07
73914	Irak3	interleukin-1 receptor-associated kinase 3	0.537489	3.19421e-07
210293	Dock10	dedicator of cytokinesis 10	-0.245978	3.36014e-07
69550	Bst2	bone marrow stromal cell antigen 2	0.501733	3.36163e-07
19418	Rasgrf2	RAS protein-specific guanine nucleotide-releasing factor 2	0.31426	3.43699e-07
18555	Cdk16	cyclin-dependent kinase 16	-0.158962	3.43699e-07
20607	Sstr3	somatostatin receptor 3	-0.292017	3.74776e-07
239552	Apol8	apolipoprotein L 8	0.380464	3.76021e-07
66234	Msmo1	methylsterol monoxygenase 1	-0.290514	3.76136e-07
14107	Fat1	FAT atypical cadherin 1	-0.24086	3.86e-07
209387	Trim30d	tripartite motif-containing 30D	0.540588	4.03316e-07
102448	Xylb	xylulokinase homolog (H. influenzae)	0.350256	4.11516e-07
71720	Osbpl3	oxysterol binding protein-like 3	0.293992	4.15086e-07
54354	Rassf5	Ras association (RalGDS/AF-6) domain family member 5	0.258561	4.3806e-07
224650	Anks1	ankyrin repeat and SAM domain containing 1	-0.282103	4.4507e-07
433022	Plcxd2	phosphatidylinositol-specific phospholipase C, X domain containing 2	-0.177126	4.50772e-07
121021	Cspg4	chondroitin sulfate proteoglycan 4	-0.28909	4.57785e-07
11444	Chrnb2	cholinergic receptor, nicotinic, beta polypeptide 2 (neuronal)	-0.153907	4.58509e-07
67378	Bbs2	Bardet-Biedl syndrome 2 (human)	0.231245	4.69717e-07
21823	Th	tyrosine hydroxylase	0.442327	4.70815e-07
668940	Myh7b	myosin, heavy chain 7B, cardiac muscle, beta	0.299814	4.88234e-07
52123	Agpat5	1-acylglycerol-3-phosphate O-acyltransferase 5 (lysophosphatidic acid acyltransferase, epsilon)	-0.19049	4.93143e-07
217893	Pacs2	phosphofurin acidic cluster sorting protein 2	-0.14624	5.06578e-07
19416	Rasd1	RAS, dexamethasone-induced 1	0.46979	5.1159e-07
74100	Arpp21	cyclic AMP-regulated phosphoprotein, 21	-0.195587	5.1425e-07
18223	Numbl	numb-like	-0.263989	5.38349e-07
17388	Mmp15	matrix metallopeptidase 15	-0.313656	5.38849e-07
227620	Uap1l1	UDP-N-acteylglucosamine pyrophosphorylase 1-like 1	0.340156	5.47983e-07
18526	Pcdh10	protocadherin 10	-0.214171	5.77483e-07
56711	Plag1	pleiomorphic adenoma gene 1	0.411165	5.89631e-07
68939	Rasl11b	RAS-like, family 11, member B	-0.20164	6.07451e-07
98170	Tmem132a	transmembrane protein 132A	-0.232706	6.42357e-07
235627	Nbeal2	neurobeachin-like 2	0.252082	6.53647e-07
14086	Fscn1	fascin actin-bundling protein 1	-0.217457	6.64774e-07
21664	Phlda1	pleckstrin homology like domain, family A, member 1	-0.337215	6.6979e-07
78339	Ttyh3	tweety family member 3	-0.243685	6.6979e-07
18176	Nras	neuroblastoma ras oncogene	-0.254623	6.72792e-07
58185	Rsad2	radical S-adenosyl methionine domain containing 2	0.531463	7.06975e-07
58807	Slco1c1	solute carrier organic anion transporter family, member 1c1	-0.331075	7.2641e-07
16468	Jarid2	jumonji, AT rich interactive domain 2	-0.197719	7.36141e-07
269424	Jade1	jade family PHD finger 1	0.179466	7.63847e-07
56473	Fads2	fatty acid desaturase 2	-0.24154	7.6429e-07
29810	Bag3	BCL2-associated athanogene 3	0.282736	7.77766e-07
22341	Vegfc	vascular endothelial growth factor C	-0.434809	7.98546e-07
108115	Slco4a1	solute carrier organic anion transporter family, member 4a1	0.290209	8.02024e-07
100043911	Ppp4r1l-ps	protein phosphatase 4, regulatory subunit 1-like, pseudogene	0.268074	8.07237e-07
207212	Arhgef17	Rho guanine nucleotide exchange factor (GEF) 17	0.180008	8.28909e-07
269951	Idh2	isocitrate dehydrogenase 2 (NADP+), mitochondrial	0.222809	8.35093e-07
52897	Rbfox3	RNA binding protein, fox-1 homolog (C. elegans) 3	-0.179075	8.72383e-07
22174	Tyro3	TYRO3 protein tyrosine kinase 3	-0.21743	9.31729e-07
11474	Actn3	actinin alpha 3	0.499333	9.98293e-07
16409	Itgam	integrin alpha M	0.414235	1.01745e-06
215476	Prr14l	proline rich 14-like	-0.212973	1.05789e-06
194388	Tet3	tet methylcytosine dioxygenase 3	-0.260566	1.06507e-06
213573	Cracr2b	calcium release activated channel regulator 2B	0.365327	1.08285e-06
69440	Dennd6b	DENN/MADD domain containing 6B	0.179506	1.10453e-06
12606	Cebpa	CCAAT/enhancer binding protein (C/EBP), alpha	0.345308	1.11942e-06
107305	Vps37c	vacuolar protein sorting 37C	-0.192047	1.12663e-06
667370	Ifit3b	interferon-induced protein with tetratricopeptide repeats 3B	0.520474	1.16767e-06
80515	Rnf227	ring finger protein 227	0.194512	1.20383e-06
19762	Rit2	Ras-like without CAAX 2	0.189182	1.20383e-06
214239	Ccdc9b	coiled-coil domain containing 9B	0.342519	1.20591e-06
17035	Lxn	latexin	-0.248902	1.20796e-06
414123	Mir670hg	MIR670 host gene (non-protein coding)	-0.496895	1.21603e-06
21909	Tlx2	T cell leukemia, homeobox 2	0.32473	1.23691e-06
231858	Radil	Ras association and DIL domains	0.278902	1.26226e-06
13631	Eef2k	eukaryotic elongation factor-2 kinase	0.183853	1.31915e-06
630499	H2-K2	histocompatibility 2, K region locus 2	0.285626	1.33973e-06
638247	9530082P21Rik	RIKEN cDNA 9530082P21 gene	0.162029	1.36292e-06
117160	Ttyh2	tweety family member 2	-0.198321	1.41707e-06
20448	St6galnac4	ST6 (alpha-N-acetyl-neuraminyl-2,3-beta-galactosyl-1,3)-N-acetylgalactosaminide alpha-2,6-sialyltransferase 4	-0.200543	1.48815e-06
67971	Tppp3	tubulin polymerization-promoting protein family member 3	0.24882	1.52169e-06
12416	Cbx2	chromobox 2	-0.383232	1.52296e-06
223227	Sox21	SRY (sex determining region Y)-box 21	-0.353414	1.58216e-06
230235	Frrs1l	ferric-chelate reductase 1 like	-0.13954	1.67772e-06
26936	Mprip	myosin phosphatase Rho interacting protein	-0.134251	1.67898e-06
30951	Cbx8	chromobox 8	-0.388993	1.69597e-06
77057	Ston1	stonin 1	0.3614	1.71476e-06
13714	Elk4	ELK4, member of ETS oncogene family	-0.255553	1.76065e-06
22062	Trp73	transformation related protein 73	0.36632	1.81592e-06
216161	Sbno2	strawberry notch 2	0.204535	1.85792e-06
77305	Wdr82	WD repeat domain containing 82	-0.157506	1.85792e-06
213208	Il20rb	interleukin 20 receptor beta	0.253164	1.88063e-06
67112	Fgf22	fibroblast growth factor 22	0.444841	1.89583e-06
268934	Grm4	glutamate receptor, metabotropic 4	-0.363287	1.90313e-06
17756	Map2	microtubule-associated protein 2	-0.142625	1.90461e-06
75409	Slitrk5	SLIT and NTRK-like family, member 5	-0.246555	1.91232e-06
13527	Dtna	dystrobrevin alpha	-0.169168	1.93226e-06
21802	Tgfa	transforming growth factor alpha	0.274451	1.93416e-06
277396	Klhl23	kelch-like 23	-0.243617	1.93885e-06
19739	Rgs9	regulator of G-protein signaling 9	0.304641	1.95844e-06
53896	Slc7a10	solute carrier family 7 (cationic amino acid transporter, y+ system), member 10	-0.223996	1.95844e-06
68970	Dcaf12	DDB1 and CUL4 associated factor 12	-0.190299	2.01741e-06
219257	Pcdh20	protocadherin 20	-0.266212	2.04016e-06
219228	Pcdh17	protocadherin 17	-0.222359	2.09865e-06
16002	Igf2	insulin-like growth factor 2	-0.236355	2.17393e-06
620695	Gm13889	predicted gene 13889	-0.260465	2.24961e-06
70274	Ly6g6e	lymphocyte antigen 6 complex, locus G6E	0.490627	2.32128e-06
229599	Ciart	circadian associated repressor of transcription	0.328763	2.40851e-06
245607	Gprasp2	G protein-coupled receptor associated sorting protein 2	0.187563	2.40851e-06
12978	Csf1r	colony stimulating factor 1 receptor	0.225622	2.43395e-06
319974	Auts2	autism susceptibility candidate 2	-0.159447	2.43432e-06
14402	Gabrb3	gamma-aminobutyric acid (GABA) A receptor, subunit beta 3	-0.156045	2.45916e-06
226250	Afap1l2	actin filament associated protein 1-like 2	-0.256524	2.46566e-06
12659	Ovgp1	oviductal glycoprotein 1	0.333627	2.49128e-06
83965	Enpp5	ectonucleotide pyrophosphatase/phosphodiesterase 5	0.131685	2.5044e-06
14537	Gcnt1	glucosaminyl (N-acetyl) transferase 1, core 2	-0.347984	2.61385e-06
240332	Slc6a7	solute carrier family 6 (neurotransmitter transporter, L-proline), member 7	0.267981	2.67773e-06
76965	Slitrk1	SLIT and NTRK-like family, member 1	-0.201705	2.75869e-06
170757	Adgrl4	adhesion G protein-coupled receptor L4	0.358823	2.75869e-06
14131	Fcgr3	Fc receptor, IgG, low affinity III	0.438948	2.76475e-06
18822	Plod1	procollagen-lysine, 2-oxoglutarate 5-dioxygenase 1	-0.267937	2.80137e-06
60510	Syt9	synaptotagmin IX	-0.232785	2.88334e-06
19309	Pygm	muscle glycogen phosphorylase	0.231898	2.96125e-06
11565	Adssl1	adenylosuccinate synthetase like 1	0.252704	3.10843e-06
238447	Igha	immunoglobulin heavy constant alpha	0.343181	3.14249e-06
18451	P4ha1	procollagen-proline, 2-oxoglutarate 4-dioxygenase (proline 4-hydroxylase), alpha 1 polypeptide	-0.269738	3.17611e-06
100504545	NA	NA	-0.340838	3.17611e-06
24046	Scn11a	sodium channel, voltage-gated, type XI, alpha	-0.380731	3.18105e-06
50785	Hs6st1	heparan sulfate 6-O-sulfotransferase 1	-0.165049	3.21245e-06
15357	Hmgcr	3-hydroxy-3-methylglutaryl-Coenzyme A reductase	-0.224499	3.2249e-06
269881	Map3k10	mitogen-activated protein kinase kinase kinase 10	-0.19845	3.2373e-06
12799	Cnp	2',3'-cyclic nucleotide 3' phosphodiesterase	-0.180745	3.26249e-06
211401	Mtss1	MTSS I-BAR domain containing 1	-0.149478	3.3479e-06
70693	Adgra3	adhesion G protein-coupled receptor A3	-0.284765	3.42417e-06
66180	P3h4	prolyl 3-hydroxylase family member 4 (non-enzymatic)	0.243815	3.45731e-06
235493	Fam214a	family with sequence similarity 214, member A	0.283511	3.48568e-06
114644	Slc13a3	solute carrier family 13 (sodium-dependent dicarboxylate transporter), member 3	-0.2874	3.54855e-06
217219	Fam171a2	family with sequence similarity 171, member A2	-0.179608	3.58764e-06
11688	Alox8	arachidonate 8-lipoxygenase	0.411265	3.6084e-06
15245	Hhip	Hedgehog-interacting protein	-0.350602	3.8116e-06
69142	Cd209f	CD209f antigen	0.468526	3.83315e-06
228852	Ppp1r16b	protein phosphatase 1, regulatory subunit 16B	-0.127105	3.92169e-06
56410	Cbln3	cerebellin 3 precursor protein	-0.137322	3.95153e-06
240913	Adamts4	a disintegrin-like and metallopeptidase (reprolysin type) with thrombospondin type 1 motif, 4	-0.260061	3.96549e-06
100129	Gpr153	G protein-coupled receptor 153	0.214722	3.96549e-06
140500	Acap3	ArfGAP with coiled-coil, ankyrin repeat and PH domains 3	-0.169974	3.96549e-06
58238	Fam181b	family with sequence similarity 181, member B	-0.256101	3.97156e-06
20362	Septin8	septin 8	-0.169015	3.97726e-06
20893	Bhlhe40	basic helix-loop-helix family, member e40	0.198539	4.03168e-06
108147	Atic	5-aminoimidazole-4-carboxamide ribonucleotide formyltransferase/IMP cyclohydrolase	0.202552	4.05328e-06
21973	Top2a	topoisomerase (DNA) II alpha	-0.442796	4.13928e-06
171171	Ntng2	netrin G2	-0.329042	4.24762e-06
20356	Sema5a	sema domain, seven thrombospondin repeats (type 1 and type 1-like), transmembrane domain (TM) and short cytoplasmic domain, (semaphorin) 5A	0.192674	4.26445e-06
14673	Gna12	guanine nucleotide binding protein, alpha 12	-0.220283	4.4178e-06
71069	Stox2	storkhead box 2	-0.179589	4.50928e-06
373864	Col27a1	collagen, type XXVII, alpha 1	-0.221634	4.59427e-06
76469	Cmya5	cardiomyopathy associated 5	-0.276501	4.70476e-06
57746	Piwil2	piwi-like RNA-mediated gene silencing 2	0.433855	4.76205e-06
225849	Ppp2r5b	protein phosphatase 2, regulatory subunit B', beta	-0.165059	4.78131e-06
77590	Chst15	carbohydrate sulfotransferase 15	-0.20471	4.78977e-06
75141	Rasd2	RASD family, member 2	0.208876	4.91953e-06
14388	Gab1	growth factor receptor bound protein 2-associated protein 1	-0.29678	4.94208e-06
13807	Eno2	enolase 2, gamma neuronal	-0.1328	5.30467e-06
22223	Uchl1	ubiquitin carboxy-terminal hydrolase L1	0.172653	5.47899e-06
233744	Spon1	spondin 1, (f-spondin) extracellular matrix protein	0.157836	5.49563e-06
209837	Slc38a5	solute carrier family 38, member 5	-0.490415	5.51671e-06
269180	Inpp4a	inositol polyphosphate-4-phosphatase, type I	-0.106685	5.52089e-06
52864	Slx4	SLX4 structure-specific endonuclease subunit homolog (S. cerevisiae)	-0.170826	5.52089e-06
73040	2900052N01Rik	RIKEN cDNA 2900052N01 gene	0.492184	5.56683e-06
24136	Zeb2	zinc finger E-box binding homeobox 2	-0.275717	5.5942e-06
240216	E230025N22Rik	Riken cDNA E230025N22 gene	0.470327	5.71364e-06
244144	Usp35	ubiquitin specific peptidase 35	0.196779	6.00001e-06
12821	Col17a1	collagen, type XVII, alpha 1	0.314628	6.04986e-06
110876	Scn2a	sodium channel, voltage-gated, type II, alpha	-0.162163	6.04986e-06
381582	Tmem240	transmembrane protein 240	-0.221327	6.06775e-06
15015	H2-Q4	histocompatibility 2, Q region locus 4	0.423099	6.40219e-06
18039	Nefl	neurofilament, light polypeptide	0.177186	6.42107e-06
26404	Map3k12	mitogen-activated protein kinase kinase kinase 12	-0.172778	6.46125e-06
71778	Klhl5	kelch-like 5	-0.233132	6.53422e-06
16071	Igkc	immunoglobulin kappa constant	0.376642	6.58871e-06
22229	Ucp3	uncoupling protein 3 (mitochondrial, proton carrier)	0.477141	6.77408e-06
17188	Maz	MYC-associated zinc finger protein (purine-binding transcription factor)	-0.192628	6.89408e-06
68949	Zfas1	zinc finger, NFX1-type containing 1, antisense RNA 1	0.336599	6.92404e-06
16019	Ighm	immunoglobulin heavy constant mu	0.470225	6.93695e-06
21355	Tap2	transporter 2, ATP-binding cassette, sub-family B (MDR/TAP)	0.374624	7.1935e-06
107022	Gramd3	GRAM domain containing 3	-0.300224	7.56772e-06
14236	Foxn2	forkhead box N2	-0.268444	7.67941e-06
70827	Trak2	trafficking protein, kinesin binding 2	-0.126017	7.7445e-06
442801	Arhgef15	Rho guanine nucleotide exchange factor (GEF) 15	0.289463	7.7445e-06
54217	Rpl36	ribosomal protein L36	0.205763	7.7445e-06
93883	Pcdhb12	protocadherin beta 12	0.301275	7.7445e-06
13660	Ehd1	EH-domain containing 1	-0.182571	7.97279e-06
107351	Kank1	KN motif and ankyrin repeat domains 1	-0.253314	8.05887e-06
99887	Tlcd4	TLC domain containing 4	-0.215915	8.06199e-06
246316	Lgi2	leucine-rich repeat LGI family, member 2	0.181104	8.06199e-06
231986	Jazf1	JAZF zinc finger 1	-0.32463	8.06199e-06
78373	Nudt17	nudix (nucleoside diphosphate linked moiety X)-type motif 17	0.397089	8.08801e-06
260299	Cadm4	cell adhesion molecule 4	-0.194468	8.12578e-06
17067	Ly6c1	lymphocyte antigen 6 complex, locus C1	0.333815	8.1901e-06
386750	Slitrk3	SLIT and NTRK-like family, member 3	-0.280879	8.24533e-06
68404	Nrn1	neuritin 1	-0.272602	8.34647e-06
75209	Sv2c	synaptic vesicle glycoprotein 2c	-0.196381	8.60794e-06
73710	Tubb2b	tubulin, beta 2B class IIB	-0.206125	8.6806e-06
14269	Fnbp1	formin binding protein 1	-0.167772	8.6806e-06
110454	Ly6a	lymphocyte antigen 6 complex, locus A	0.345824	8.77249e-06
234577	Cpne2	copine II	-0.254103	8.78449e-06
320982	Arl4c	ADP-ribosylation factor-like 4C	0.321408	9.0157e-06
69219	Ddah1	dimethylarginine dimethylaminohydrolase 1	-0.16356	9.0157e-06
68955	Srrm4	serine/arginine repetitive matrix 4	-0.200478	9.35892e-06
14806	Grik2	glutamate receptor, ionotropic, kainate 2 (beta 2)	-0.207967	9.49889e-06
53859	Map3k14	mitogen-activated protein kinase kinase kinase 14	0.252676	9.49889e-06
72709	C1qtnf6	C1q and tumor necrosis factor related protein 6	-0.430558	9.49889e-06
53867	Col5a3	collagen, type V, alpha 3	0.377402	9.52684e-06
17909	Myo10	myosin X	-0.202471	9.55185e-06
270685	Mthfd1l	methylenetetrahydrofolate dehydrogenase (NADP+ dependent) 1-like	0.206654	9.55508e-06
55991	Panx1	pannexin 1	-0.438537	9.71196e-06
20358	Sema6a	sema domain, transmembrane domain (TM), and cytoplasmic domain, (semaphorin) 6A	-0.254037	1.00513e-05
27426	Nagpa	N-acetylglucosamine-1-phosphodiester alpha-N-acetylglucosaminidase	0.24182	1.00603e-05
17769	Mthfr	methylenetetrahydrofolate reductase	0.223664	1.00603e-05
73173	Pcdh18	protocadherin 18	-0.391101	1.01453e-05
12332	Capg	capping protein (actin filament), gelsolin-like	0.423348	1.03074e-05
22169	Cmpk2	cytidine monophosphate (UMP-CMP) kinase 2, mitochondrial	0.318302	1.03992e-05
73744	Man2c1	mannosidase, alpha, class 2C, member 1	0.155939	1.044e-05
12804	Cntfr	ciliary neurotrophic factor receptor	0.208044	1.05987e-05
16880	Lifr	LIF receptor alpha	0.23748	1.08968e-05
16832	Ldhb	lactate dehydrogenase B	0.1481	1.10619e-05
14166	Fgf11	fibroblast growth factor 11	-0.239477	1.11807e-05
18991	Pou3f1	POU domain, class 3, transcription factor 1	0.380718	1.11807e-05
22704	Zfp46	zinc finger protein 46	-0.212772	1.11807e-05
19126	Prom1	prominin 1	-0.238024	1.11811e-05
225870	Rin1	Ras and Rab interactor 1	0.428291	1.12607e-05
231668	Vsig10	V-set and immunoglobulin domain containing 10	0.390147	1.12607e-05
22360	Nrsn1	neurensin 1	0.191977	1.13797e-05
214058	Megf11	multiple EGF-like-domains 11	-0.169734	1.14688e-05
78388	Mvp	major vault protein	0.229846	1.17638e-05
98660	Atp1a2	ATPase, Na+/K+ transporting, alpha 2 polypeptide	-0.136945	1.1913e-05
110257	Hba-a2	hemoglobin alpha, adult chain 2	0.428432	1.1913e-05
67847	Sncaip	synuclein, alpha interacting protein (synphilin)	-0.363463	1.19685e-05
52858	Cdipt	CDP-diacylglycerol--inositol 3-phosphatidyltransferase (phosphatidylinositol synthase)	-0.154926	1.20372e-05
215705	Arrdc1	arrestin domain containing 1	0.240982	1.20752e-05
98910	Usp6nl	USP6 N-terminal like	-0.176588	1.25675e-05
14964	H2-D1	histocompatibility 2, D region locus 1	0.207586	1.29737e-05
19242	Ptn	pleiotrophin	-0.21304	1.30064e-05
14792	Lpcat3	lysophosphatidylcholine acyltransferase 3	-0.190463	1.32959e-05
319162	H2aw	H2A.W histone	-0.273881	1.34639e-05
241062	Pgap1	post-GPI attachment to proteins 1	-0.215657	1.35023e-05
71889	Epn3	epsin 3	-0.287435	1.35023e-05
23971	Papss1	3'-phosphoadenosine 5'-phosphosulfate synthase 1	-0.154896	1.37721e-05
107449	Unc5b	unc-5 netrin receptor B	-0.179734	1.37899e-05
211961	Asxl3	additional sex combs like 3, transcriptional regulator	-0.351868	1.37899e-05
623954	Gm10493	predicted gene 10493	-0.278105	1.40477e-05
64075	Smoc1	SPARC related modular calcium binding 1	0.253818	1.41254e-05
64540	Tspan4	tetraspanin 4	-0.157855	1.41254e-05
228961	Npepl1	aminopeptidase-like 1	0.204832	1.43632e-05
17684	Cited2	Cbp/p300-interacting transactivator, with Glu/Asp-rich carboxy-terminal domain, 2	-0.184003	1.46777e-05
107747	Aldh1l1	aldehyde dehydrogenase 1 family, member L1	0.182406	1.49522e-05
12404	Cbln1	cerebellin 1 precursor protein	-0.224222	1.49522e-05
20401	Sh3bp1	SH3-domain binding protein 1	0.326532	1.49763e-05
665180	Clec2l	C-type lectin domain family 2, member L	-0.148996	1.50627e-05
99696	Ankrd50	ankyrin repeat domain 50	-0.174108	1.55277e-05
66995	Zcchc18	zinc finger, CCHC domain containing 18	0.12183	1.55277e-05
69202	Ptms	parathymosin	-0.1518	1.55997e-05
107448	Unc5a	unc-5 netrin receptor A	0.205609	1.57584e-05
241688	Dzank1	double zinc ribbon and ankyrin repeat domains 1	0.138321	1.61397e-05
73016	Kremen2	kringle containing transmembrane protein 2	0.469964	1.64981e-05
319804	Glt1d1	glycosyltransferase 1 domain containing 1	0.271999	1.65475e-05
16411	Itgax	integrin alpha X	0.379767	1.65535e-05
16412	Itgb1	integrin beta 1 (fibronectin receptor beta)	-0.162276	1.65535e-05
16504	Kcnc3	potassium voltage gated channel, Shaw-related subfamily, member 3	-0.179165	1.68566e-05
214791	Sertad4	SERTA domain containing 4	-0.25381	1.69861e-05
329502	Pla2g4e	phospholipase A2, group IVE	0.457369	1.70708e-05
16513	Kcnj10	potassium inwardly-rectifying channel, subfamily J, member 10	-0.166058	1.7846e-05
217082	Hlf	hepatic leukemia factor	0.168996	1.78701e-05
80883	Ntng1	netrin G1	-0.244349	1.788e-05
76453	Prss23	protease, serine 23	0.371946	1.788e-05
333088	Kcp	kielin/chordin-like protein	-0.409797	1.87011e-05
57914	Crlf2	cytokine receptor-like factor 2	0.268637	1.9291e-05
52428	Rhpn2	rhophilin, Rho GTPase binding protein 2	0.323805	1.93608e-05
227059	Slc39a10	solute carrier family 39 (zinc transporter), member 10	-0.186307	1.94002e-05
12877	Cpeb1	cytoplasmic polyadenylation element binding protein 1	0.198307	1.94124e-05
67916	Plpp3	phospholipid phosphatase 3	-0.159543	1.9522e-05
20501	Slc16a1	solute carrier family 16 (monocarboxylic acid transporters), member 1	-0.270576	1.96829e-05
70546	Zdhhc2	zinc finger, DHHC domain containing 2	-0.230054	1.97984e-05
56524	Mpp6	membrane protein, palmitoylated 6 (MAGUK p55 subfamily member 6)	-0.199233	1.9861e-05
72605	Car10	carbonic anhydrase 10	-0.176892	1.99466e-05
15945	Cxcl10	chemokine (C-X-C motif) ligand 10	0.345122	2.00775e-05
243931	Tshz3	teashirt zinc finger family member 3	0.231559	2.00775e-05
228662	Btbd3	BTB (POZ) domain containing 3	-0.15388	2.01675e-05
234267	Gpm6a	glycoprotein m6a	-0.172622	2.03345e-05
114229	Kiss1r	KISS1 receptor	0.28267	2.07765e-05
73032	Ttc9b	tetratricopeptide repeat domain 9B	-0.244174	2.11137e-05
18230	Nxn	nucleoredoxin	-0.201045	2.11242e-05
57437	Golga7	golgi autoantigen, golgin subfamily a, 7	-0.173443	2.13861e-05
19303	Pxn	paxillin	-0.183486	2.14554e-05
232813	Shisa7	shisa family member 7	0.246318	2.17122e-05
99296	Hrh3	histamine receptor H3	0.248739	2.29663e-05
67041	Oxct1	3-oxoacid CoA transferase 1	-0.140793	2.29678e-05
15078	H3f3a	H3.3 histone A	-0.22527	2.32755e-05
56449	Ybx3	Y box protein 3	-0.208461	2.32755e-05
320191	Hook3	hook microtubule tethering protein 3	-0.158163	2.34656e-05
16897	Llgl1	LLGL1 scribble cell polarity complex component	-0.155712	2.34766e-05
100705	Acacb	acetyl-Coenzyme A carboxylase beta	0.329634	2.38022e-05
19941	Rpl26	ribosomal protein L26	0.183125	2.40257e-05
17920	Myo6	myosin VI	-0.118647	2.41364e-05
73940	Hapln2	hyaluronan and proteoglycan link protein 2	0.272313	2.4233e-05
13838	Epha4	Eph receptor A4	-0.213543	2.42803e-05
68842	Tulp4	tubby like protein 4	-0.161671	2.42803e-05
246728	Oas2	2'-5' oligoadenylate synthetase 2	0.453423	2.46182e-05
103836	Zfp692	zinc finger protein 692	0.182176	2.46372e-05
60594	Capn12	calpain 12	0.450329	2.46746e-05
19417	Rasgrf1	RAS protein-specific guanine nucleotide-releasing factor 1	0.1531	2.48785e-05
242022	Frem2	Fras1 related extracellular matrix protein 2	-0.412965	2.49566e-05
23962	Oasl2	2'-5' oligoadenylate synthetase-like 2	0.444559	2.49566e-05
74480	Samd4	sterile alpha motif domain containing 4	-0.19985	2.55671e-05
14696	Gnb4	guanine nucleotide binding protein (G protein), beta 4	-0.223797	2.56008e-05
64291	Osbpl1a	oxysterol binding protein-like 1A	0.13465	2.5934e-05
18627	Per2	period circadian clock 2	0.28539	2.59901e-05
76933	Ifi27l2a	interferon, alpha-inducible protein 27 like 2A	0.432824	2.59901e-05
320100	Relt	RELT tumor necrosis factor receptor	0.246541	2.63612e-05
223267	Ggact	gamma-glutamylamine cyclotransferase	0.211713	2.6779e-05
14758	Gpm6b	glycoprotein m6b	-0.177609	2.68755e-05
17864	Mybl1	myeloblastosis oncogene-like 1	0.333945	2.71697e-05
19258	Ptpn4	protein tyrosine phosphatase, non-receptor type 4	-0.253539	2.72194e-05
67838	Dnajb11	DnaJ heat shock protein family (Hsp40) member B11	-0.258977	2.74011e-05
17218	Mcm5	minichromosome maintenance complex component 5	0.248947	2.76817e-05
66085	Eif3f	eukaryotic translation initiation factor 3, subunit F	0.151455	2.81129e-05
16969	Zbtb7a	zinc finger and BTB domain containing 7a	-0.121374	2.87956e-05
104759	Pld4	phospholipase D family, member 4	0.41576	2.87956e-05
107227	Macrod1	mono-ADP ribosylhydrolase 1	0.25407	2.87956e-05
67092	Gatm	glycine amidinotransferase (L-arginine:glycine amidinotransferase)	0.170765	2.87956e-05
104582	Rprml	reprimo-like	0.444438	2.88752e-05
13033	Ctsd	cathepsin D	0.157793	2.90265e-05
223697	Sun2	Sad1 and UNC84 domain containing 2	0.159706	2.99813e-05
98267	Stk17b	serine/threonine kinase 17b (apoptosis-inducing)	-0.241421	3.03808e-05
13642	Efnb2	ephrin B2	-0.26344	3.03808e-05
12514	Cd68	CD68 antigen	0.423695	3.04354e-05
78465	Ccdc190	coiled-coil domain containing 190	-0.299404	3.05619e-05
319613	Sybu	syntabulin (syntaxin-interacting)	-0.153065	3.05619e-05
12163	Bmp8a	bone morphogenetic protein 8a	0.453149	3.10459e-05
239217	Kctd12	potassium channel tetramerisation domain containing 12	-0.206085	3.18434e-05
116701	Fgfrl1	fibroblast growth factor receptor-like 1	-0.279892	3.20591e-05
69790	Med30	mediator complex subunit 30	0.241212	3.21641e-05
66049	Rogdi	rogdi homolog	0.185824	3.23574e-05
102623	NA	NA	-0.216391	3.23574e-05
29857	Mapk12	mitogen-activated protein kinase 12	0.208671	3.24195e-05
50765	Tfr2	transferrin receptor 2	0.394332	3.28149e-05
80976	Syt13	synaptotagmin XIII	-0.133346	3.34948e-05
105005	Lratd1	LRAT domain containing 1	-0.239766	3.45907e-05
20394	Scg5	secretogranin V	0.170153	3.46181e-05
22415	Wnt3	wingless-type MMTV integration site family, member 3	0.223031	3.61737e-05
13865	Nr2f1	nuclear receptor subfamily 2, group F, member 1	-0.186715	3.61737e-05
22774	Zic4	zinc finger protein of the cerebellum 4	-0.223531	3.66464e-05
109754	Cyb5r3	cytochrome b5 reductase 3	0.205673	3.71676e-05
72747	Ttc39c	tetratricopeptide repeat domain 39C	0.172063	3.73367e-05
50760	Fbxo17	F-box protein 17	0.29355	3.73883e-05
17389	Mmp16	matrix metallopeptidase 16	-0.303549	3.76818e-05
50850	Spast	spastin	-0.162539	3.77212e-05
54484	Mkrn1	makorin, ring finger protein, 1	-0.141265	3.77212e-05
100042480	Nhsl2	NHS-like 2	-0.209873	3.81288e-05
20384	Srsf5	serine and arginine-rich splicing factor 5	0.130875	3.8389e-05
208846	Daam1	dishevelled associated activator of morphogenesis 1	-0.155686	3.85605e-05
14815	Nr3c1	nuclear receptor subfamily 3, group C, member 1	-0.188651	3.95014e-05
20116	Rps8	ribosomal protein S8	0.221541	3.95014e-05
53318	Pdlim3	PDZ and LIM domain 3	-0.448924	3.99107e-05
71310	Tbc1d9	TBC1 domain family, member 9	-0.135151	4.01378e-05
67287	Parp6	poly (ADP-ribose) polymerase family, member 6	-0.13577	4.02643e-05
14426	Galnt4	polypeptide N-acetylgalactosaminyltransferase 4	-0.334046	4.03391e-05
17387	Mmp14	matrix metallopeptidase 14 (membrane-inserted)	-0.279809	4.12373e-05
18784	Pla2g5	phospholipase A2, group V	0.410476	4.12373e-05
20354	Sema4d	sema domain, immunoglobulin domain (Ig), transmembrane domain (TM) and short cytoplasmic domain, (semaphorin) 4D	-0.16188	4.26202e-05
218952	Fermt2	fermitin family member 2	-0.167547	4.33808e-05
66237	Atp6v1g2	ATPase, H+ transporting, lysosomal V1 subunit G2	-0.114559	4.33808e-05
23912	Rhof	ras homolog family member F (in filopodia)	0.259847	4.34925e-05
68566	Caly	calcyon neuron-specific vesicular protein	0.221308	4.34925e-05
17085	Ly9	lymphocyte antigen 9	0.328696	4.3893e-05
14955	H19	H19, imprinted maternally expressed transcript	-0.438977	4.42888e-05
18040	Nefm	neurofilament, medium polypeptide	0.194621	4.4296e-05
20655	Sod1	superoxide dismutase 1, soluble	0.144207	4.43542e-05
751556	Mir682	microRNA 682	0.210284	4.57857e-05
12819	Col15a1	collagen, type XV, alpha 1	-0.37651	4.66118e-05
93713	Pcdhga5	protocadherin gamma subfamily A, 5	-0.309654	4.80303e-05
50772	Mapk6	mitogen-activated protein kinase 6	-0.162417	4.85381e-05
19876	Robo1	roundabout guidance receptor 1	0.277091	5.01869e-05
52398	Septin11	septin 11	-0.15879	5.03538e-05
75396	Spp2	secreted phosphoprotein 2	0.347337	5.03817e-05
70110	Ifi35	interferon-induced protein 35	0.399436	5.0489e-05
11491	Adam17	a disintegrin and metallopeptidase domain 17	-0.221635	5.07386e-05
11610	Agtrap	angiotensin II, type I receptor-associated protein	0.229473	5.07835e-05
104776	Aldh6a1	aldehyde dehydrogenase family 6, subfamily A1	0.179413	5.1001e-05
73251	Setd7	SET domain containing (lysine methyltransferase) 7	-0.161567	5.1001e-05
70719	Arhgap45	Rho GTPase activating protein 45	0.359182	5.12003e-05
231769	Sfswap	splicing factor SWAP	0.146517	5.20324e-05
93881	Pcdhb10	protocadherin beta 10	-0.333273	5.20662e-05
20350	Sema3f	sema domain, immunoglobulin domain (Ig), short basic domain, secreted, (semaphorin) 3F	0.31066	5.33526e-05
51869	Rif1	replication timing regulatory factor 1	-0.187683	5.35503e-05
21367	Cntn2	contactin 2	-0.144973	5.45206e-05
14467	Nipsnap2	nipsnap homolog 2	0.1709	5.49037e-05
20965	Syn2	synapsin II	-0.107046	5.58827e-05
218639	Arl15	ADP-ribosylation factor-like 15	-0.248707	5.61846e-05
16500	Kcnb1	potassium voltage gated channel, Shab-related subfamily, member 1	0.203896	5.64357e-05
212111	Inpp5a	inositol polyphosphate-5-phosphatase A	-0.097719	5.67409e-05
211550	Tifa	TRAF-interacting protein with forkhead-associated domain	0.340357	5.68806e-05
12891	Cpne6	copine VI	0.328297	5.71896e-05
11789	Apc	APC, WNT signaling pathway regulator	-0.14422	5.75169e-05
24110	Usp18	ubiquitin specific peptidase 18	0.427265	5.75788e-05
12367	Casp3	caspase 3	-0.328822	5.81073e-05
19317	Qk	quaking	-0.175241	5.83364e-05
327959	Xaf1	XIAP associated factor 1	0.424675	5.93027e-05
218763	Lrrc3b	leucine rich repeat containing 3B	-0.228235	6.08806e-05
235587	Parp3	poly (ADP-ribose) polymerase family, member 3	0.300056	6.08806e-05
20192	Ryr3	ryanodine receptor 3	0.256051	6.11589e-05
13491	Drd4	dopamine receptor D4	0.440468	6.13358e-05
216991	Adap2	ArfGAP with dual PH domains 2	0.385329	6.14909e-05
66989	Kctd20	potassium channel tetramerisation domain containing 20	-0.169234	6.16463e-05
14527	Gcgr	glucagon receptor	0.423729	6.29389e-05
208691	Eif5a2	eukaryotic translation initiation factor 5A2	0.18654	6.43376e-05
12561	Cdh4	cadherin 4	-0.208004	6.45365e-05
74026	Msl1	male specific lethal 1	-0.141797	6.48825e-05
67374	Jam2	junction adhesion molecule 2	-0.167966	6.55812e-05
20598	Smpd2	sphingomyelin phosphodiesterase 2, neutral	0.226029	6.58418e-05
622675	Zfp827	zinc finger protein 827	-0.197962	6.61693e-05
69024	Snx15	sorting nexin 15	-0.216982	6.62554e-05
23956	Neu2	neuraminidase 2	-0.43995	6.62977e-05
22401	Zmat3	zinc finger matrin type 3	-0.134437	6.80655e-05
71361	Aifm2	apoptosis-inducing factor, mitochondrion-associated 2	0.267955	6.87673e-05
282663	Serpinb1b	serine (or cysteine) peptidase inhibitor, clade B, member 1b	0.344405	6.99515e-05
110253	Triobp	TRIO and F-actin binding protein	-0.192917	7.04752e-05
14319	Fth1	ferritin heavy polypeptide 1	0.198351	7.16161e-05
51793	Ddah2	dimethylarginine dimethylaminohydrolase 2	-0.235402	7.17364e-05
71373	Prr16	proline rich 16	-0.332527	7.22328e-05
17345	Mki67	antigen identified by monoclonal antibody Ki 67	-0.384524	7.30876e-05
246313	Prokr2	prokineticin receptor 2	0.28957	7.32797e-05
216438	Marchf9	membrane associated ring-CH-type finger 9	-0.280087	7.37473e-05
11844	Arf5	ADP-ribosylation factor 5	-0.133433	7.39714e-05
14886	Gtf2i	general transcription factor II I	-0.109511	7.42118e-05
407812	Zfp941	zinc finger protein 941	0.277058	7.52678e-05
74318	Hopx	HOP homeobox	-0.218899	7.56808e-05
59028	Rcl1	RNA terminal phosphate cyclase-like 1	0.239134	7.56979e-05
80982	Cemip	cell migration inducing protein, hyaluronan binding	-0.269959	7.56979e-05
18438	P2rx4	purinergic receptor P2X, ligand-gated ion channel 4	0.190242	7.58981e-05
12570	Cdk5r2	cyclin-dependent kinase 5, regulatory subunit 2 (p39)	-0.175543	7.78826e-05
77300	Raph1	Ras association (RalGDS/AF-6) and pleckstrin homology domains 1	-0.185184	7.83452e-05
13167	Dbi	diazepam binding inhibitor	-0.157595	7.87049e-05
75869	Arl5b	ADP-ribosylation factor-like 5B	-0.266069	7.96759e-05
14348	Fut9	fucosyltransferase 9	-0.207672	7.99789e-05
195208	Dcdc2a	doublecortin domain containing 2a	0.334326	8.08877e-05
20194	S100a10	S100 calcium binding protein A10 (calpactin)	-0.319892	8.1568e-05
381112	Arhgef33	Rho guanine nucleotide exchange factor (GEF) 33	-0.143724	8.1838e-05
217069	Trim25	tripartite motif-containing 25	0.351135	8.21271e-05
56644	Clec7a	C-type lectin domain family 7, member a	0.377536	8.27829e-05
18163	Ctnnd2	catenin (cadherin associated protein), delta 2	-0.116962	8.38129e-05
53881	Slc5a3	solute carrier family 5 (inositol transporters), member 3	-0.233372	8.41777e-05
270118	Maml2	mastermind like transcriptional coactivator 2	0.299182	8.44679e-05
50913	Olig2	oligodendrocyte transcription factor 2	-0.21539	8.58296e-05
217331	Unk	unkempt family zinc finger	0.144996	8.63972e-05
14862	Gstm1	glutathione S-transferase, mu 1	0.188671	8.67355e-05
56325	Abcb9	ATP-binding cassette, sub-family B (MDR/TAP), member 9	-0.165959	8.7266e-05
71911	Bdh1	3-hydroxybutyrate dehydrogenase, type 1	-0.17528	8.79745e-05
20897	Stra6	stimulated by retinoic acid gene 6	0.355566	8.94614e-05
19125	Prodh	proline dehydrogenase	0.278825	9.03887e-05
19879	Slc22a8	solute carrier family 22 (organic anion transporter), member 8	-0.263184	9.16942e-05
67247	Mtarc2	mitochondrial amidoxime reducing component 2	0.203007	9.1992e-05
104079	Nxph3	neurexophilin 3	0.220222	9.30214e-05
20618	Sncg	synuclein, gamma	0.393404	9.34518e-05
15958	Ifit2	interferon-induced protein with tetratricopeptide repeats 2	0.402718	9.34518e-05
268281	Shprh	SNF2 histone linker PHD RING helicase	-0.158672	9.38899e-05
14325	Ftl1	ferritin light polypeptide 1	0.159156	9.42868e-05
77065	Ints7	integrator complex subunit 7	-0.192818	9.49529e-05
20787	Srebf1	sterol regulatory element binding transcription factor 1	0.224227	9.49529e-05
20908	Stx3	syntaxin 3	0.176226	9.56127e-05
109731	Maob	monoamine oxidase B	0.251242	9.56884e-05
117599	Helb	helicase (DNA) B	0.317614	9.66246e-05
16485	Kcna1	potassium voltage-gated channel, shaker-related subfamily, member 1	-0.125746	9.86587e-05
100273	Osbpl9	oxysterol binding protein-like 9	0.143422	9.89357e-05
104086	Cyp27a1	cytochrome P450, family 27, subfamily a, polypeptide 1	0.209787	9.95311e-05
216028	Lrrtm3	leucine rich repeat transmembrane neuronal 3	-0.177454	9.95311e-05
20181	Rxra	retinoid X receptor alpha	0.23128	0.000100104
12035	Bcat1	branched chain aminotransferase 1, cytosolic	0.185456	0.000100624
330814	Adgrl1	adhesion G protein-coupled receptor L1	-0.172679	0.000100929
242585	Slc35d1	solute carrier family 35 (UDP-glucuronic acid/UDP-N-acetylgalactosamine dual transporter), member D1	-0.204297	0.000102405
63958	Ube4b	ubiquitination factor E4B	-0.118395	0.000102405
244864	Layn	layilin	-0.372939	0.000104034
27494	Amot	angiomotin	-0.184782	0.000104275
330177	Taok3	TAO kinase 3	-0.163587	0.000104311
52588	Tspan14	tetraspanin 14	-0.196705	0.000104486
12226	Btg1	BTG anti-proliferation factor 1	-0.203586	0.000105094
67513	Faap20	Fanconi anemia core complex associated protein 20	0.17722	0.000106759
11600	Angpt1	angiopoietin 1	-0.31368	0.000107075
100628593	Mir5125	microRNA 5125	0.237425	0.000107075
19055	Ppp3ca	protein phosphatase 3, catalytic subunit, alpha isoform	-0.149273	0.000107075
67255	Zfp422	zinc finger protein 422	-0.187021	0.000107745
14261	Fmo1	flavin containing monooxygenase 1	0.334059	0.00010816
233552	Gdpd5	glycerophosphodiester phosphodiesterase domain containing 5	0.199096	0.000111434
70362	Actl10	actin-like 10	-0.416773	0.000113515
385658	Nxpe3	neurexophilin and PC-esterase domain family, member 3	0.20262	0.000113793
57342	Parva	parvin, alpha	0.137224	0.000116088
14711	Gnmt	glycine N-methyltransferase	0.331099	0.000116413
244886	Tmem266	transmembrane protein 266	-0.173097	0.000118261
74030	Rin2	Ras and Rab interactor 2	0.249438	0.000118791
19285	Cavin1	caveolae associated 1	0.233703	0.000120229
21898	Tlr4	toll-like receptor 4	0.421989	0.000120606
22177	Tyrobp	TYRO protein tyrosine kinase binding protein	0.417129	0.000121734
78317	Ccdc88b	coiled-coil domain containing 88B	0.405032	0.000122145
271849	Shc4	SHC (Src homology 2 domain containing) family, member 4	-0.204095	0.000122429
104252	Cdc42ep2	CDC42 effector protein (Rho GTPase binding) 2	-0.262512	0.000123191
170753	Zfp704	zinc finger protein 704	-0.125805	0.000124465
11747	Anxa5	annexin A5	0.172132	0.000124498
17347	Mknk2	MAP kinase-interacting serine/threonine kinase 2	0.170566	0.000125653
107250	Kazald1	Kazal-type serine peptidase inhibitor domain 1	0.282502	0.000125653
20452	St8sia4	ST8 alpha-N-acetyl-neuraminide alpha-2,8-sialyltransferase 4	-0.348049	0.000126257
626275	A930012L18Rik	RIKEN cDNA A930012L18 gene	0.276218	0.000127459
171180	Syt12	synaptotagmin XII	-0.164913	0.000127479
67087	Ctnnbip1	catenin beta interacting protein 1	-0.184082	0.000128182
170716	Cyp4f13	cytochrome P450, family 4, subfamily f, polypeptide 13	0.252921	0.00013093
76219	Arxes1	adipocyte-related X-chromosome expressed sequence 1	-0.198837	0.000131086
12361	Cask	calcium/calmodulin-dependent serine protein kinase (MAGUK family)	-0.178555	0.000131764
18611	Pea15a	phosphoprotein enriched in astrocytes 15A	-0.116027	0.000132137
12305	Ddr1	discoidin domain receptor family, member 1	-0.18933	0.000132207
12870	Cp	ceruloplasmin	0.216735	0.000133225
320981	Enpp6	ectonucleotide pyrophosphatase/phosphodiesterase 6	-0.313871	0.000134552
20353	Sema4c	sema domain, immunoglobulin domain (Ig), transmembrane domain (TM) and short cytoplasmic domain, (semaphorin) 4C	-0.187694	0.000136015
21859	Timp3	tissue inhibitor of metalloproteinase 3	0.182286	0.000137833
12321	Calu	calumenin	-0.125676	0.000138619
14149	Fdxr	ferredoxin reductase	0.173116	0.000138663
14049	Eya2	EYA transcriptional coactivator and phosphatase 2	-0.33116	0.000139241
11941	Atp2b2	ATPase, Ca++ transporting, plasma membrane 2	-0.112494	0.00014124
100568459	Bc1	brain cytoplasmic RNA 1	-0.419335	0.000141433
170833	Hook2	hook microtubule tethering protein 2	0.234135	0.000142093
242466	Zfp462	zinc finger protein 462	-0.191915	0.000146346
269023	Zfp608	zinc finger protein 608	-0.184069	0.000147405
68671	Pcyt2	phosphate cytidylyltransferase 2, ethanolamine	-0.148515	0.000148118
22762	Zfpm2	zinc finger protein, multitype 2	-0.1807	0.000148997
64085	Clstn2	calsyntenin 2	0.203644	0.000149083
18541	Pcnt	pericentrin (kendrin)	0.217057	0.000151284
56542	Cilk1	ciliogenesis associated kinase 1	-0.196419	0.000152113
13595	Ebp	phenylalkylamine Ca2+ antagonist (emopamil) binding protein	-0.217957	0.000152356
244954	Prss35	protease, serine 35	-0.417274	0.000153659
14489	Mtpn	myotrophin	-0.158303	0.000155569
17391	Mmp24	matrix metallopeptidase 24	-0.194052	0.000156461
98878	Ehd4	EH-domain containing 4	0.185855	0.000157316
13411	Dnah11	dynein, axonemal, heavy chain 11	0.192171	0.000158526
19009	Pou6f1	POU domain, class 6, transcription factor 1	0.141214	0.000158569
14536	Nr6a1	nuclear receptor subfamily 6, group A, member 1	0.276635	0.000159297
66873	Tril	TLR4 interactor with leucine-rich repeats	-0.17463	0.000159297
382105	Fbxw15	F-box and WD-40 domain protein 15	0.415901	0.000159297
21846	Tie1	tyrosine kinase with immunoglobulin-like and EGF-like domains 1	-0.243562	0.000160695
51875	Tmem141	transmembrane protein 141	-0.228432	0.000163049
56455	Dynll1	dynein light chain LC8-type 1	-0.22321	0.000163227
21687	Tek	TEK receptor tyrosine kinase	-0.314532	0.000163629
16494	Kcna6	potassium voltage-gated channel, shaker-related, subfamily, member 6	-0.131918	0.000168519
320159	Togaram2	TOG array regulator of axonemal microtubules 2	0.389795	0.000177668
630146	Cd101	CD101 antigen	0.310657	0.000177668
17132	Maf	avian musculoaponeurotic fibrosarcoma oncogene homolog	-0.192044	0.000178133
234395	Ushbp1	USH1 protein network component harmonin binding protein 1	-0.308827	0.000182167
19122	Prnp	prion protein	0.108197	0.000183441
106766	Stap2	signal transducing adaptor family member 2	-0.249928	0.000184309
14365	Fzd3	frizzled class receptor 3	-0.184839	0.000184651
75723	Amotl1	angiomotin-like 1	0.164151	0.000192397
245049	Myrip	myosin VIIA and Rab interacting protein	0.185434	0.000192397
270893	Tmem132e	transmembrane protein 132E	-0.20477	0.000193286
70974	Pgm2l1	phosphoglucomutase 2-like 1	-0.141838	0.000193286
240753	Plekha6	pleckstrin homology domain containing, family A member 6	0.153095	0.000199627
67138	Herc6	hect domain and RLD 6	0.349486	0.000199627
102614	Rpp25	ribonuclease P/MRP 25 subunit	0.324819	0.000204245
330409	Cecr2	CECR2, histone acetyl-lysine reader	-0.274456	0.000208654
208158	Map6d1	MAP6 domain containing 1	-0.184165	0.000210453
56363	Tmeff2	transmembrane protein with EGF-like and two follistatin-like domains 2	-0.16408	0.00021334
67880	Dcxr	dicarbonyl L-xylulose reductase	0.280455	0.000215915
76884	Cyfip2	cytoplasmic FMR1 interacting protein 2	0.0987921	0.000216753
94109	Csmd1	CUB and Sushi multiple domains 1	-0.271762	0.000218298
68750	Rreb1	ras responsive element binding protein 1	0.206887	0.000221793
26875	Pclo	piccolo (presynaptic cytomatrix protein)	-0.14943	0.000224858
12291	Cacna1g	calcium channel, voltage-dependent, T type, alpha 1G subunit	-0.157648	0.000225703
71132	Cabyr	calcium-binding tyrosine-(Y)-phosphorylation regulated (fibrousheathin 2)	0.284093	0.000225703
277010	Marveld1	MARVEL (membrane-associating) domain containing 1	0.21321	0.000225703
12335	Capn3	calpain 3	0.403886	0.000225703
20846	Stat1	signal transducer and activator of transcription 1	0.322237	0.00022702
59092	Pcbp4	poly(rC) binding protein 4	-0.133318	0.00022702
11548	Adra1b	adrenergic receptor, alpha 1b	-0.326228	0.000231587
69590	Gpx8	glutathione peroxidase 8 (putative)	-0.371739	0.0002358
22042	Tfrc	transferrin receptor	-0.306695	0.000236635
15512	Hspa2	heat shock protein 2	0.235295	0.00023802
110796	Tshz1	teashirt zinc finger family member 1	-0.150104	0.000239273
83398	Ndst3	N-deacetylase/N-sulfotransferase (heparan glucosaminyl) 3	-0.203261	0.000239273
11502	Adam9	a disintegrin and metallopeptidase domain 9 (meltrin gamma)	-0.149507	0.000239713
235323	Usp28	ubiquitin specific peptidase 28	-0.208136	0.000240629
100043813	Rps27rt	ribosomal protein S27, retrogene	0.175206	0.000240629
18383	Tnfrsf11b	tumor necrosis factor receptor superfamily, member 11b (osteoprotegerin)	0.352567	0.000240684
226751	Cdc42bpa	CDC42 binding protein kinase alpha	-0.103246	0.000240986
56506	Cib2	calcium and integrin binding family member 2	0.247007	0.000242822
100042165	Thoc2l	THO complex subunit 2-like	-0.248553	0.000245414
269999	Orai3	ORAI calcium release-activated calcium modulator 3	-0.172532	0.000245414
381353	Ajm1	apical junction component 1	-0.124398	0.000248379
18190	Nrxn2	neurexin II	-0.155173	0.000255256
101631	Pwwp2b	PWWP domain containing 2B	0.265011	0.000255256
100502825	Rpl37rt	ribosomal protein L37, retrotransposed	0.228896	0.000257022
16177	Il1r1	interleukin 1 receptor, type I	0.34899	0.000259804
52808	Tspyl2	TSPY-like 2	0.131068	0.000262587
69770	Fam174c	family with sequence similarity 174, member C	0.286722	0.000263055
103841	Cuedc1	CUE domain containing 1	0.172157	0.000263782
74190	Exoc3l4	exocyst complex component 3-like 4	0.385721	0.000267012
66065	Hsd17b14	hydroxysteroid (17-beta) dehydrogenase 14	0.397546	0.000268631
26912	Gcat	glycine C-acetyltransferase (2-amino-3-ketobutyrate-coenzyme A ligase)	0.228893	0.000269148
110391	Qdpr	quinoid dihydropteridine reductase	-0.140285	0.000269549
21677	Tead2	TEA domain family member 2	-0.367103	0.000276106
72729	Cdc42se2	CDC42 small effector 2	-0.136446	0.000277186
54604	Pcnx	pecanex homolog	-0.134221	0.000277264
241274	Pnpla7	patatin-like phospholipase domain containing 7	0.337457	0.000279982
80837	Rhoj	ras homolog family member J	0.276207	0.000280719
107272	Psat1	phosphoserine aminotransferase 1	0.140268	0.000280719
14859	Gsta3	glutathione S-transferase, alpha 3	0.389318	0.00028091
68262	Agpat4	1-acylglycerol-3-phosphate O-acyltransferase 4 (lysophosphatidic acid acyltransferase, delta)	-0.165857	0.000282667
626578	Gbp10	guanylate-binding protein 10	0.319193	0.000288653
212933	Pm20d1	peptidase M20 domain containing 1	0.32972	0.000289248
433809	Rnf207	ring finger protein 207	0.404663	0.000289248
68591	Mocos	molybdenum cofactor sulfurase	0.404527	0.000291587
69582	Plekhm2	pleckstrin homology domain containing, family M (with RUN domain) member 2	0.13168	0.000291587
20365	Serf1	small EDRK-rich factor 1	-0.34181	0.000293627
16913	Psmb8	proteasome (prosome, macropain) subunit, beta type 8 (large multifunctional peptidase 7)	0.405193	0.000293754
70423	Tspan15	tetraspanin 15	-0.168666	0.000295298
11428	Aco1	aconitase 1	-0.156181	0.000296129
16854	Lgals3	lectin, galactose binding, soluble 3	0.389076	0.000297814
66771	Gid4	GID complex subunit 4, VID24 homolog	-0.123195	0.000302093
17932	Myt1	myelin transcription factor 1	-0.183777	0.000302093
84094	Plvap	plasmalemma vesicle associated protein	0.199706	0.000302093
12062	Bdkrb2	bradykinin receptor, beta 2	0.393346	0.000302386
71943	Tom1l1	target of myb1-like 1 (chicken)	-0.223845	0.000303135
19384	Ran	RAN, member RAS oncogene family	0.136321	0.000306967
67848	Ddx55	DEAD box helicase 55	0.166684	0.000307275
67134	Nop56	NOP56 ribonucleoprotein	0.160696	0.000308833
545554	Ankrd34a	ankyrin repeat domain 34A	-0.155318	0.000314444
12362	Casp1	caspase 1	0.403126	0.000317322
28240	Trpm2	transient receptor potential cation channel, subfamily M, member 2	0.186207	0.000318699
666704	Samd1	sterile alpha motif domain containing 1	-0.218709	0.000319875
56471	Stmn4	stathmin-like 4	-0.166086	0.000320151
69754	Fbxo7	F-box protein 7	0.210359	0.000321123
28075	Desi1	desumoylating isopeptidase 1	-0.108123	0.000321123
66496	Ppdpf	pancreatic progenitor cell differentiation and proliferation factor	-0.181574	0.000324324
54393	Gabbr1	gamma-aminobutyric acid (GABA) B receptor, 1	-0.101104	0.000325042
14735	Gpc4	glypican 4	-0.328746	0.000325428
75956	Srrm2	serine/arginine repetitive matrix 2	0.150543	0.000325838
22240	Dpysl3	dihydropyrimidinase-like 3	-0.313038	0.000327419
26416	Mapk14	mitogen-activated protein kinase 14	-0.127475	0.00032829
14724	Gp1bb	glycoprotein Ib, beta polypeptide	-0.26121	0.000330028
12349	Car2	carbonic anhydrase 2	-0.183081	0.000331954
232875	Zscan18	zinc finger and SCAN domain containing 18	0.226546	0.00033981
100504312	Gm17597	predicted gene, 17597	0.392027	0.000340511
574418	Serinc4	serine incorporator 4	0.350478	0.000341253
72775	Fance	Fanconi anemia, complementation group E	0.200955	0.000350086
434341	Nlrc5	NLR family, CARD domain containing 5	0.400633	0.000353826
76709	Arpc2	actin related protein 2/3 complex, subunit 2	-0.134617	0.000359901
56699	Cdc42ep4	CDC42 effector protein (Rho GTPase binding) 4	-0.206065	0.000359901
233335	Synm	synemin, intermediate filament protein	0.358274	0.000363809
94094	Trim34a	tripartite motif-containing 34A	0.398859	0.000366944
13869	Erbb4	erb-b2 receptor tyrosine kinase 4	-0.305453	0.000367016
226412	R3hdm1	R3H domain containing 1	-0.114126	0.000368221
19679	Pitpnm2	phosphatidylinositol transfer protein, membrane-associated 2	0.180665	0.000369717
66853	Pnpla2	patatin-like phospholipase domain containing 2	0.316481	0.000370728
56485	Slc2a5	solute carrier family 2 (facilitated glucose transporter), member 5	0.398911	0.000382509
29867	Cabp1	calcium binding protein 1	0.135585	0.000382509
15200	Hbegf	heparin-binding EGF-like growth factor	-0.187614	0.00038597
20250	Scd2	stearoyl-Coenzyme A desaturase 2	-0.113974	0.000386808
70160	Vps36	vacuolar protein sorting 36	-0.200245	0.000387284
54446	Nfat5	nuclear factor of activated T cells 5	-0.11136	0.000390909
78779	Spata2l	spermatogenesis associated 2-like	-0.195489	0.000393715
268903	Nrip1	nuclear receptor interacting protein 1	-0.216532	0.000394302
67030	Fancl	Fanconi anemia, complementation group L	-0.347338	0.000395558
53321	Cntnap1	contactin associated protein-like 1	-0.144864	0.00039905
22214	Ube2h	ubiquitin-conjugating enzyme E2H	-0.120743	0.000399426
19275	Ptprn	protein tyrosine phosphatase, receptor type, N	0.191126	0.000405883
100861722	NA	NA	0.202235	0.000408725
13618	Ednrb	endothelin receptor type B	-0.279925	0.000410786
14427	Galr1	galanin receptor 1	-0.396829	0.000417442
18761	Prkcq	protein kinase C, theta	-0.297521	0.000417988
15932	Idua	iduronidase, alpha-L	0.167398	0.000418767
60533	Cd274	CD274 antigen	0.396034	0.000428525
216156	Wdr18	WD repeat domain 18	0.156746	0.000432289
75552	Paqr9	progestin and adipoQ receptor family member IX	-0.181208	0.000436634
320301	E530011L22Rik	RIKEN cDNA E530011L22 gene	0.251678	0.000437894
53374	Chst3	carbohydrate sulfotransferase 3	-0.361734	0.000438306
20610	Sumo3	small ubiquitin-like modifier 3	0.134905	0.000438306
171463	Il17rd	interleukin 17 receptor D	-0.314553	0.000438306
100710	Pds5b	PDS5 cohesin associated factor B	-0.147268	0.000438306
433375	Creg1	cellular repressor of E1A-stimulated genes 1	0.132658	0.000443495
20716	Serpina3n	serine (or cysteine) peptidase inhibitor, clade A, member 3N	0.369437	0.000443614
74585	Sppl3	signal peptide peptidase 3	-0.13511	0.000446542
22193	Ube2e3	ubiquitin-conjugating enzyme E2E 3	-0.158199	0.00044931
208777	Sned1	sushi, nidogen and EGF-like domains 1	-0.246218	0.000452353
330938	Dixdc1	DIX domain containing 1	-0.143385	0.000452946
17136	Mag	myelin-associated glycoprotein	-0.178782	0.000457922
21974	Top2b	topoisomerase (DNA) II beta	-0.138537	0.000461221
13589	Mapre1	microtubule-associated protein, RP/EB family, member 1	-0.141907	0.000465518
76895	Bicd2	BICD cargo adaptor 2	-0.139321	0.000475943
11514	Adcy8	adenylate cyclase 8	-0.191018	0.000475943
18762	Prkcz	protein kinase C, zeta	0.115756	0.000475943
27387	Sh2d3c	SH2 domain containing 3C	-0.22782	0.000482041
216049	Zfp365	zinc finger protein 365	0.194104	0.000486288
99633	Adgrl2	adhesion G protein-coupled receptor L2	-0.151424	0.000486288
107392	Brms1	breast cancer metastasis-suppressor 1	0.218915	0.000500485
20185	Ncor1	nuclear receptor co-repressor 1	-0.108235	0.000501395
14704	Gng3	guanine nucleotide binding protein (G protein), gamma 3	-0.128567	0.000503665
20502	Slc16a2	solute carrier family 16 (monocarboxylic acid transporters), member 2	-0.268946	0.000503665
93843	Pnck	pregnancy upregulated non-ubiquitously expressed CaM kinase	0.159053	0.000505613
12552	Cdh11	cadherin 11	-0.190799	0.000510001
228061	Agps	alkylglycerone phosphate synthase	-0.142655	0.000510004
17758	Map4	microtubule-associated protein 4	-0.0944913	0.000512249
237625	Pla2g3	phospholipase A2, group III	0.370825	0.000514614
320873	Cdh10	cadherin 10	-0.240626	0.000514614
69151	Lzic	leucine zipper and CTNNBIP1 domain containing	-0.219622	0.000514614
19139	Prps1	phosphoribosyl pyrophosphate synthetase 1	0.153904	0.000521632
68490	Zfp579	zinc finger protein 579	-0.220112	0.00052388
72462	Rrp1b	ribosomal RNA processing 1B	0.182583	0.000525651
77035	Kdm8	lysine (K)-specific demethylase 8	0.240603	0.000525651
244654	Mtss2	MTSS I-BAR domain containing 2	-0.146286	0.000532623
26431	Git2	GIT ArfGAP 2	0.114197	0.000534347
22317	Vamp1	vesicle-associated membrane protein 1	0.136249	0.000535806
83768	Dpp7	dipeptidylpeptidase 7	0.162512	0.000536308
21948	Cd70	CD70 antigen	-0.370959	0.000540952
97820	4833439L19Rik	RIKEN cDNA 4833439L19 gene	-0.0952066	0.00054371
110557	H2-Q6	histocompatibility 2, Q region locus 6	0.342392	0.000546066
235415	Cplx3	complexin 3	0.38767	0.000546066
52065	Mfhas1	malignant fibrous histiocytoma amplified sequence 1	-0.107654	0.000547488
12387	Ctnnb1	catenin (cadherin associated protein), beta 1	-0.0844285	0.000547707
171429	Slc26a6	solute carrier family 26, member 6	-0.220179	0.000547876
233115	Dpy19l3	dpy-19-like 3 (C. elegans)	-0.154016	0.000554806
13385	Dlg4	discs large MAGUK scaffold protein 4	-0.104006	0.000559163
15957	Ifit1	interferon-induced protein with tetratricopeptide repeats 1	0.33801	0.000560485
16775	Lama4	laminin, alpha 4	-0.3558	0.000561802
246730	Oas1a	2'-5' oligoadenylate synthetase 1A	0.369182	0.000561802
23876	Fbln5	fibulin 5	0.38914	0.000563079
93701	Pcdhgb4	protocadherin gamma subfamily B, 4	-0.297025	0.000565102
14479	Usp15	ubiquitin specific peptidase 15	-0.123273	0.000574301
70350	Basp1	brain abundant, membrane attached signal protein 1	-0.196014	0.000574301
69671	Tmem52	transmembrane protein 52	0.318012	0.000574301
71746	Rgl3	ral guanine nucleotide dissociation stimulator-like 3	-0.177853	0.000574301
17999	Nedd4	neural precursor cell expressed, developmentally down-regulated 4	-0.0994988	0.000576189
18217	Ntsr2	neurotensin receptor 2	-0.139082	0.000577033
171282	Acot4	acyl-CoA thioesterase 4	0.361204	0.000586415
225288	Fhod3	formin homology 2 domain containing 3	0.197475	0.000586415
56458	Foxo1	forkhead box O1	0.348588	0.000586415
272428	Acsm5	acyl-CoA synthetase medium-chain family member 5	0.375916	0.000587266
94218	Cnnm3	cyclin M3	0.144812	0.000587528
234686	Fhod1	formin homology 2 domain containing 1	0.18863	0.000587528
331424	Cdr1os	cerebellar degeneration related antigen 1, opposite strand	-0.283202	0.000588471
22141	Tub	tubby bipartite transcription factor	0.128222	0.00059088
16362	Irf1	interferon regulatory factor 1	0.350732	0.000591094
77864	Ypel2	yippee like 2	-0.143178	0.000601777
12527	Cd9	CD9 antigen	-0.160783	0.000607391
75104	Mmd2	monocyte to macrophage differentiation-associated 2	-0.1346	0.000607471
66972	Slc25a23	solute carrier family 25 (mitochondrial carrier; phosphate carrier), member 23	-0.094416	0.000613892
229699	Slc16a4	solute carrier family 16 (monocarboxylic acid transporters), member 4	-0.33255	0.00061547
263764	Creg2	cellular repressor of E1A-stimulated genes 2	0.246873	0.000627953
71711	Mus81	MUS81 structure-specific endonuclease subunit	-0.167168	0.000627953
28042	Selenoi	selenoprotein I	-0.155639	0.000629041
245683	Klhl34	kelch-like 34	-0.197547	0.000629176
16985	Lsp1	lymphocyte specific 1	0.376506	0.000635211
16170	Il16	interleukin 16	-0.126191	0.000636582
14007	Celf2	CUGBP, Elav-like family member 2	-0.131428	0.000644697
353342	Peg13	paternally expressed 13	0.103406	0.000653513
12841	Col9a3	collagen, type IX, alpha 3	-0.196722	0.000656277
20496	Slc12a2	solute carrier family 12, member 2	-0.0954224	0.000656834
68943	Pink1	PTEN induced putative kinase 1	0.12345	0.00066577
207521	Dtx4	deltex 4, E3 ubiquitin ligase	-0.163041	0.000670981
70097	Sash1	SAM and SH3 domain containing 1	-0.119607	0.000674334
16522	Kcnj6	potassium inwardly-rectifying channel, subfamily J, member 6	-0.248516	0.000675699
59044	Rnf130	ring finger protein 130	-0.120281	0.000677704
20969	Sdc1	syndecan 1	-0.250681	0.000677989
228536	Bahd1	bromo adjacent homology domain containing 1	0.13573	0.000680266
71962	Castor1	cytosolic arginine sensor for mTORC1 subunit 1	0.347119	0.000680325
66614	Gpatch4	G patch domain containing 4	0.255902	0.000680325
17220	Mcm7	minichromosome maintenance complex component 7	0.199146	0.000680853
244281	Myo16	myosin XVI	-0.170321	0.000683398
192161	Pcdha9	protocadherin alpha 9	0.333767	0.000692677
17076	Ly75	lymphocyte antigen 75	-0.379249	0.000694274
108800	Ston2	stonin 2	-0.213788	0.000694709
240354	Malt1	MALT1 paracaspase	0.201985	0.000698267
14183	Fgfr2	fibroblast growth factor receptor 2	-0.184738	0.000700631
16800	Arhgef2	rho/rac guanine nucleotide exchange factor (GEF) 2	-0.145068	0.000708105
244867	Arhgap20	Rho GTPase activating protein 20	-0.135016	0.000717913
14745	Lpar1	lysophosphatidic acid receptor 1	-0.197548	0.000722626
16478	Jund	jun D proto-oncogene	-0.14989	0.000723911
226757	Wdr26	WD repeat domain 26	-0.0966901	0.00073791
72205	Eml2	echinoderm microtubule associated protein like 2	0.168117	0.000752213
21685	Tef	thyrotroph embryonic factor	0.102633	0.000754029
15519	Hsp90aa1	heat shock protein 90, alpha (cytosolic), class A member 1	-0.13031	0.000764754
104816	Aspg	asparaginase	0.353569	0.000767369
70762	Dclk2	doublecortin-like kinase 2	-0.143744	0.000769171
269254	Setx	senataxin	-0.132648	0.000769517
329470	Accs	1-aminocyclopropane-1-carboxylate synthase (non-functional)	0.289778	0.000769517
11845	Arf6	ADP-ribosylation factor 6	-0.132859	0.000774879
72258	Kcnk10	potassium channel, subfamily K, member 10	-0.212341	0.000774879
239096	Cdh24	cadherin-like 24	-0.265453	0.000774879
64450	Gpr85	G protein-coupled receptor 85	-0.146374	0.000774879
381217	Fam189a2	family with sequence similarity 189, member A2	0.205028	0.000776151
15024	H2-T10	histocompatibility 2, T region locus 10	0.380111	0.000776428
69549	2310009B15Rik	RIKEN cDNA 2310009B15 gene	0.319363	0.000777771
20312	Cx3cl1	chemokine (C-X3-C motif) ligand 1	0.151589	0.000777771
239157	Pnma2	paraneoplastic antigen MA2	-0.262407	0.000779444
18733	Pirb	paired Ig-like receptor B	0.354231	0.000782506
16331	Inpp5d	inositol polyphosphate-5-phosphatase D	0.31454	0.00078424
14401	Gabrb2	gamma-aminobutyric acid (GABA) A receptor, subunit beta 2	-0.133389	0.00078424
210146	Irgq	immunity-related GTPase family, Q	-0.134866	0.00078424
66104	Tceal6	transcription elongation factor A (SII)-like 6	0.161503	0.000785152
20322	Sord	sorbitol dehydrogenase	0.233272	0.000793634
243328	Slc29a4	solute carrier family 29 (nucleoside transporters), member 4	-0.193214	0.000799734
276950	Slfn8	schlafen 8	0.344751	0.000803181
224019	Tmem191c	transmembrane protein 191C	0.238698	0.000803181
214663	Slc25a29	solute carrier family 25 (mitochondrial carrier, palmitoylcarnitine transporter), member 29	-0.155505	0.000805461
76220	6530402F18Rik	RIKEN cDNA 6530402F18 gene	-0.286194	0.000805461
16572	Kif5a	kinesin family member 5A	0.116342	0.000808949
211548	Nomo1	nodal modulator 1	-0.0992264	0.000837217
235461	Mindy2	MINDY lysine 48 deubiquitinase 2	-0.110322	0.000837217
20843	Stag2	stromal antigen 2	-0.126081	0.000839756
214812	Zfp609	zinc finger protein 609	-0.132032	0.000844306
12380	Cast	calpastatin	0.211841	0.000847445
14119	Fbn2	fibrillin 2	-0.364363	0.000847445
18987	Pou2f2	POU domain, class 2, transcription factor 2	-0.277225	0.000849477
229706	Slc6a17	solute carrier family 6 (neurotransmitter transporter), member 17	0.108275	0.000850705
76982	Vxn	vexin	-0.259082	0.000852384
11629	Aif1	allograft inflammatory factor 1	0.378347	0.000852384
18797	Plcb3	phospholipase C, beta 3	-0.147366	0.000852384
140570	Plxnb2	plexin B2	-0.136618	0.000860159
66514	Asrgl1	asparaginase like 1	-0.128813	0.000860159
18549	Pcsk2	proprotein convertase subtilisin/kexin type 2	0.112751	0.000860159
19248	Ptpn12	protein tyrosine phosphatase, non-receptor type 12	-0.181944	0.000860159
100039422	Gm2225	predicted gene 2225	0.231158	0.000860159
54616	Extl3	exostosin-like glycosyltransferase 3	-0.107795	0.000873777
269831	Tspan12	tetraspanin 12	-0.220221	0.000881918
232345	A2m	alpha-2-macroglobulin	-0.146346	0.000885176
20444	St3gal2	ST3 beta-galactoside alpha-2,3-sialyltransferase 2	-0.119486	0.000885176
170770	Bbc3	BCL2 binding component 3	-0.231711	0.000887779
18710	Pik3r3	phosphoinositide-3-kinase regulatory subunit 3	-0.155676	0.000891343
209268	Igsf1	immunoglobulin superfamily, member 1	-0.302431	0.000899412
21665	Tdg	thymine DNA glycosylase	-0.207198	0.000906165
14132	Fcgrt	Fc receptor, IgG, alpha chain transporter	-0.205588	0.000907654
381853	Gipr	gastric inhibitory polypeptide receptor	0.373055	0.000909284
21351	Taldo1	transaldolase 1	-0.131411	0.000913869
244958	Mrap2	melanocortin 2 receptor accessory protein 2	0.297026	0.000919288
22032	Traf4	TNF receptor associated factor 4	-0.245612	0.000929936
11722	Amy1	amylase 1, salivary	0.221107	0.000930883
18708	Pik3r1	phosphoinositide-3-kinase regulatory subunit 1	-0.181272	0.000959055
28088	Rtcb	RNA 2',3'-cyclic phosphate and 5'-OH ligase	0.123512	0.000961563
380785	Begain	brain-enriched guanylate kinase-associated	0.174568	0.000961563
19891	Rpa2	replication protein A2	0.222174	0.000961563
241556	Tspan18	tetraspanin 18	0.217093	0.00096236
15516	Hsp90ab1	heat shock protein 90 alpha (cytosolic), class B member 1	-0.138148	0.000971328
216850	Kdm6b	KDM1 lysine (K)-specific demethylase 6B	-0.178204	0.000975291
65020	Zfp110	zinc finger protein 110	0.188912	0.000975319
238328	Vash1	vasohibin 1	-0.186931	0.000976034
12289	Cacna1d	calcium channel, voltage-dependent, L type, alpha 1D subunit	-0.179481	0.000976034
100198	H6pd	hexose-6-phosphate dehydrogenase (glucose 1-dehydrogenase)	0.213393	0.000977665
67220	Plekho1	pleckstrin homology domain containing, family O member 1	-0.134618	0.000983778
18744	Pja1	praja ring finger ubiquitin ligase 1	0.111553	0.000983778
68709	Cilp2	cartilage intermediate layer protein 2	-0.370993	0.000985623
15463	Agfg1	ArfGAP with FG repeats 1	-0.139686	0.000997608
211612	Ptchd1	patched domain containing 1	-0.169733	0.00101433
232232	Hdac11	histone deacetylase 11	0.118167	0.00103071
70556	Slc25a33	solute carrier family 25, member 33	0.189871	0.0010318
208884	Zdhhc9	zinc finger, DHHC domain containing 9	-0.151341	0.00104327
56048	Lgals8	lectin, galactose binding, soluble 8	0.141085	0.00104636
16419	Itgb5	integrin beta 5	0.152737	0.00104859
16859	Lgals9	lectin, galactose binding, soluble 9	0.330019	0.00105517
12983	Csf2rb	colony stimulating factor 2 receptor, beta, low-affinity (granulocyte-macrophage)	0.359868	0.00105517
98999	Znfx1	zinc finger, NFX1-type containing 1	0.137561	0.00105856
14127	Fcer1g	Fc receptor, IgE, high affinity I, gamma polypeptide	0.351784	0.00105892
16542	Kdr	kinase insert domain protein receptor	-0.370467	0.00105892
12493	Cd37	CD37 antigen	0.372678	0.00105892
12354	Car7	carbonic anhydrase 7	-0.136656	0.001065
11735	Ank3	ankyrin 3, epithelial	-0.112972	0.00107381
67775	Rtp4	receptor transporter protein 4	0.371924	0.00107945
56710	Brinp1	bone morphogenic protein/retinoic acid inducible neural specific 1	-0.136896	0.00107945
16881	Lig1	ligase I, DNA, ATP-dependent	0.201085	0.00107945
331474	Rtl5	retrotransposon Gag like 5	0.231758	0.00109662
74735	Trim14	tripartite motif-containing 14	0.369618	0.0011
108899	2700081O15Rik	RIKEN cDNA 2700081O15 gene	-0.195403	0.00110227
192970	Dhrs11	dehydrogenase/reductase (SDR family) member 11	-0.204856	0.00111146
11717	Ampd3	adenosine monophosphate deaminase 3	0.195584	0.00111242
76487	Ppp1r3g	protein phosphatase 1, regulatory subunit 3G	0.338716	0.00111353
26569	Slc27a4	solute carrier family 27 (fatty acid transporter), member 4	-0.142915	0.00114545
16511	Kcnh2	potassium voltage-gated channel, subfamily H (eag-related), member 2	0.13599	0.00114545
22065	Trpc3	transient receptor potential cation channel, subfamily C, member 3	-0.0975814	0.00114585
51796	Srrm1	serine/arginine repetitive matrix 1	0.0875741	0.00114585
15925	Ide	insulin degrading enzyme	-0.132123	0.00114674
13855	Epn2	epsin 2	-0.0957352	0.0011482
14739	S1pr2	sphingosine-1-phosphate receptor 2	-0.33243	0.00114931
76184	Abca6	ATP-binding cassette, sub-family A (ABC1), member 6	0.362333	0.00115983
239273	Abcc4	ATP-binding cassette, sub-family C (CFTR/MRP), member 4	0.22302	0.00116572
18008	Nes	nestin	-0.240414	0.00116572
432530	Adcy1	adenylate cyclase 1	-0.149692	0.00116659
27050	Rps3	ribosomal protein S3	0.121356	0.00117052
635668	Fbxw23	F-box and WD-40 domain protein 23	0.275698	0.0011757
67388	Rab5if	RAB5 interacting factor	-0.158792	0.00119839
19734	Rgs16	regulator of G-protein signaling 16	0.271888	0.00121904
118454	Gjc2	gap junction protein, gamma 2	-0.249137	0.00126284
16979	Lrrn1	leucine rich repeat protein 1, neuronal	-0.112928	0.00126448
270163	Myo9a	myosin IXa	-0.134794	0.00126788
14623	Gjb6	gap junction protein, beta 6	0.291958	0.00127151
171469	Gpr37l1	G protein-coupled receptor 37-like 1	-0.141047	0.00128939
19291	Purb	purine rich element binding protein B	-0.158442	0.00129214
100039864	Snhg12	small nucleolar RNA host gene 12	0.265344	0.00129268
319604	Fam168a	family with sequence similarity 168, member A	-0.0880792	0.00129268
16490	Kcna2	potassium voltage-gated channel, shaker-related subfamily, member 2	-0.105621	0.00129703
15163	Hcls1	hematopoietic cell specific Lyn substrate 1	0.345303	0.00129761
16414	Itgb2	integrin beta 2	0.356617	0.00129871
68507	Ppfia4	protein tyrosine phosphatase, receptor type, f polypeptide (PTPRF), interacting protein (liprin), alpha 4	-0.12289	0.00130868
353328	Muc6	mucin 6, gastric	0.367117	0.00131149
72057	Phf10	PHD finger protein 10	-0.170019	0.00131282
53870	Cntn6	contactin 6	-0.120247	0.00132212
13641	Efnb1	ephrin B1	0.245514	0.00132373
217837	Itpk1	inositol 1,3,4-triphosphate 5/6 kinase	0.166907	0.0013359
272589	Tbcel	tubulin folding cofactor E-like	-0.142162	0.00134347
67426	Coq8a	coenzyme Q8A	0.17305	0.00134807
14461	Gata2	GATA binding protein 2	0.266873	0.00134913
64294	Itm2c	integral membrane protein 2C	0.120615	0.00136575
74159	Acbd5	acyl-Coenzyme A binding domain containing 5	-0.119805	0.00136801
13481	Dpm2	dolichol-phosphate (beta-D) mannosyltransferase 2	0.143348	0.00137232
271278	BC024139	cDNA sequence BC024139	0.354645	0.00139409
320587	Tmem88b	transmembrane protein 88B	-0.207299	0.00139851
12832	Col5a2	collagen, type V, alpha 2	-0.319221	0.00139897
269615	Plch2	phospholipase C, eta 2	-0.149013	0.00141029
57915	Tbc1d1	TBC1 domain family, member 1	0.153615	0.00141029
269116	Nfasc	neurofascin	-0.118482	0.00141171
68395	LOC68395	histocompatibility 2, Q region locus 6-like	0.305287	0.00142017
106648	Cyp4f15	cytochrome P450, family 4, subfamily f, polypeptide 15	0.318087	0.00142707
17105	Lyz2	lysozyme 2	0.364344	0.00142899
100040543	Gm2830	predicted gene 2830	0.246898	0.00144189
211329	Ncoa7	nuclear receptor coactivator 7	-0.127184	0.00145503
14399	Gabra6	gamma-aminobutyric acid (GABA) A receptor, subunit alpha 6	-0.15972	0.00145503
16785	Rpsa	ribosomal protein SA	0.138365	0.00146132
16796	Lasp1	LIM and SH3 protein 1	-0.128838	0.00146486
214917	Antkmt	adenine nucleotide translocase lysine methyltransferase	-0.162232	0.00146821
67115	Rpl14	ribosomal protein L14	0.200941	0.00146917
226180	Ina	internexin neuronal intermediate filament protein, alpha	-0.109053	0.00147017
272381	Lrrc4b	leucine rich repeat containing 4B	-0.141151	0.00148308
81006	Gpr63	G protein-coupled receptor 63	-0.15652	0.00151067
228432	Ano3	anoctamin 3	0.178037	0.00151174
13195	Ddc	dopa decarboxylase	0.310688	0.00152623
69398	Cdhr4	cadherin-related family member 4	0.322226	0.00153655
20972	Syngr1	synaptogyrin 1	-0.105519	0.00153716
12388	Ctnnd1	catenin (cadherin associated protein), delta 1	-0.139854	0.00154206
15481	Hspa8	heat shock protein 8	-0.154816	0.00156437
16852	Lgals1	lectin, galactose binding, soluble 1	0.236643	0.00159678
18484	Pam	peptidylglycine alpha-amidating monooxygenase	0.136171	0.00159863
230757	5730409E04Rik	RIKEN cDNA 5730409E04Rik gene	0.180531	0.00162613
665574	Gm7694	predicted gene 7694	-0.249455	0.00166447
320865	Cdh18	cadherin 18	-0.16415	0.00167158
64176	Sv2b	synaptic vesicle glycoprotein 2 b	-0.137039	0.00167158
18709	Pik3r2	phosphoinositide-3-kinase regulatory subunit 2	-0.1163	0.00167267
72948	Tppp	tubulin polymerization promoting protein	-0.0962897	0.00167641
72144	Slc37a3	solute carrier family 37 (glycerol-3-phosphate transporter), member 3	-0.149909	0.00168628
20054	Rps15	ribosomal protein S15	0.143928	0.00168653
76265	Tsen54	tRNA splicing endonuclease subunit 54	0.208825	0.00169906
72503	2610507B11Rik	RIKEN cDNA 2610507B11 gene	-0.0963709	0.00171331
72324	Plxdc1	plexin domain containing 1	-0.13027	0.00171331
106894	Hmgxb3	HMG box domain containing 3	-0.124737	0.00172025
14794	Spsb2	splA/ryanodine receptor domain and SOCS box containing 2	-0.268323	0.00173419
19245	Ptp4a3	protein tyrosine phosphatase 4a3	0.173284	0.00173875
104382	Barhl2	BarH like homeobox 2	-0.172214	0.00173875
237175	Adgrg2	adhesion G protein-coupled receptor G2	0.359188	0.00174011
243538	Cfap100	cilia and flagella associated protein 100	0.261457	0.00174627
22145	Tuba4a	tubulin, alpha 4A	-0.110336	0.00174987
74025	Nphp3	nephronophthisis 3 (adolescent)	0.188783	0.00174987
100042194	Gm13446	predicted gene 13446	0.356762	0.00174998
17159	Man2b1	mannosidase 2, alpha B1	0.132273	0.0017638
76299	Erp44	endoplasmic reticulum protein 44	-0.156657	0.00177291
213006	Mfsd4a	major facilitator superfamily domain containing 4A	-0.162815	0.00178281
52430	Echdc2	enoyl Coenzyme A hydratase domain containing 2	0.197419	0.00178934
319642	Rab9b	RAB9B, member RAS oncogene family	0.206982	0.00179159
66148	Dnajc15	DnaJ heat shock protein family (Hsp40) member C15	0.192858	0.00179191
217353	Tmc6	transmembrane channel-like gene family 6	0.245045	0.0017989
54635	Pdgfc	platelet-derived growth factor, C polypeptide	-0.32307	0.0017989
19211	Pten	phosphatase and tensin homolog	-0.120276	0.00182121
76952	Nt5c2	5'-nucleotidase, cytosolic II	0.118429	0.00182352
67375	Qprt	quinolinate phosphoribosyltransferase	0.355521	0.00183867
16450	Jag2	jagged 2	0.185399	0.00184904
68942	Chmp2b	charged multivesicular body protein 2B	-0.15987	0.00185296
235180	Fez1	fasciculation and elongation protein zeta 1 (zygin I)	-0.119153	0.00185693
11745	Anxa3	annexin A3	0.247343	0.00185798
16154	Il10ra	interleukin 10 receptor, alpha	-0.296401	0.00185963
71458	Bcor	BCL6 interacting corepressor	-0.15553	0.00186102
54598	Calcrl	calcitonin receptor-like	-0.292192	0.00186522
13010	Cst3	cystatin C	0.140957	0.00186829
93889	Pcdhb18	protocadherin beta 18	-0.25441	0.00189234
108000	Cenpf	centromere protein F	-0.323886	0.00189915
19263	Ptprb	protein tyrosine phosphatase, receptor type, B	-0.181199	0.00189915
76273	Ndfip2	Nedd4 family interacting protein 2	-0.134833	0.00191561
17196	Mbp	myelin basic protein	-0.143307	0.00191561
27421	Abcc6	ATP-binding cassette, sub-family C (CFTR/MRP), member 6	-0.34826	0.00192813
29820	Tnfrsf19	tumor necrosis factor receptor superfamily, member 19	-0.264017	0.00193013
17135	Mafk	v-maf musculoaponeurotic fibrosarcoma oncogene family, protein K (avian)	0.267488	0.00193013
68729	Trim37	tripartite motif-containing 37	-0.100189	0.00198239
68070	Pdzd2	PDZ domain containing 2	-0.184614	0.00198239
16524	Kcnj9	potassium inwardly-rectifying channel, subfamily J, member 9	-0.11268	0.00199345
19262	Ptpra	protein tyrosine phosphatase, receptor type, A	-0.118664	0.00200838
268566	Gphn	gephyrin	-0.118877	0.00201705
23873	Faim	Fas apoptotic inhibitory molecule	-0.180213	0.00203064
54132	Pdlim1	PDZ and LIM domain 1 (elfin)	0.281953	0.00203911
210162	Zkscan2	zinc finger with KRAB and SCAN domains 2	0.236196	0.00203911
56741	Igdcc4	immunoglobulin superfamily, DCC subclass, member 4	-0.13709	0.00205204
242126	Slc22a15	solute carrier family 22 (organic anion/cation transporter), member 15	-0.146106	0.00205349
114615	Elac1	elaC ribonuclease Z 1	0.1433	0.0020576
268527	Greb1	gene regulated by estrogen in breast cancer protein	0.336067	0.00205961
244562	Abcc12	ATP-binding cassette, sub-family C (CFTR/MRP), member 12	0.239604	0.00206768
66588	Cmpk1	cytidine monophosphate (UMP-CMP) kinase 1	-0.14083	0.00206867
26949	Vat1	vesicle amine transport 1	0.198892	0.00210416
94176	Dock2	dedicator of cyto-kinesis 2	0.345309	0.00210611
234542	Rtbdn	retbindin	0.260336	0.00210702
20265	Scn1a	sodium channel, voltage-gated, type I, alpha	0.129251	0.00211221
15502	Dnaja1	DnaJ heat shock protein family (Hsp40) member A1	-0.136508	0.00211221
75909	Vmp1	vacuole membrane protein 1	-0.120999	0.00212239
73447	Wdr13	WD repeat domain 13	-0.0998885	0.00212239
22710	Zfp52	zinc finger protein 52	0.247106	0.00212733
170772	Glcci1	glucocorticoid induced transcript 1	-0.151313	0.00212737
50784	Plpp2	phospholipid phosphatase 2	0.281663	0.00212821
20439	Siah2	siah E3 ubiquitin protein ligase 2	-0.244941	0.00213064
20284	Scrg1	scrapie responsive gene 1	0.235216	0.00213164
76976	Arxes2	adipocyte-related X-chromosome expressed sequence 2	-0.155573	0.00214353
18218	Dusp8	dual specificity phosphatase 8	-0.153131	0.00214553
68119	Cmtm3	CKLF-like MARVEL transmembrane domain containing 3	0.271747	0.00217215
224454	Zdhhc14	zinc finger, DHHC domain containing 14	-0.127124	0.00219653
192157	Socs7	suppressor of cytokine signaling 7	-0.110932	0.00219864
74486	Osbpl10	oxysterol binding protein-like 10	0.216102	0.00220779
50781	Dkk3	dickkopf WNT signaling pathway inhibitor 3	0.251595	0.00220788
22390	Wee1	WEE 1 homolog 1 (S. pombe)	0.208103	0.00221423
26427	Creb3l1	cAMP responsive element binding protein 3-like 1	-0.313155	0.00222016
14387	Gaa	glucosidase, alpha, acid	0.126586	0.00222159
79362	Bhlhe41	basic helix-loop-helix family, member e41	0.165259	0.00222407
216011	Lrrc20	leucine rich repeat containing 20	0.194818	0.00223083
100505050	NA	NA	-0.13896	0.00223083
22421	Wnt7a	wingless-type MMTV integration site family, member 7A	-0.143096	0.00223258
68957	Paqr6	progestin and adipoQ receptor family member VI	-0.162251	0.00224306
381845	Rnf225	ring finger protein 225	-0.296652	0.00224306
214968	Sema6d	sema domain, transmembrane domain (TM), and cytoplasmic domain, (semaphorin) 6D	-0.154932	0.00224438
72149	Strada	STE20-related kinase adaptor alpha	0.156079	0.00225182
215693	Zmat1	zinc finger, matrin type 1	0.201311	0.00226715
14130	Fcgr2b	Fc receptor, IgG, low affinity IIb	0.352054	0.00227721
13858	Eps15	epidermal growth factor receptor pathway substrate 15	-0.151583	0.00228246
17355	Aff1	AF4/FMR2 family, member 1	0.179408	0.00230795
67298	Gprasp1	G protein-coupled receptor associated sorting protein 1	0.0912997	0.00231046
70356	St13	suppression of tumorigenicity 13	-0.133022	0.0023131
72349	Dusp3	dual specificity phosphatase 3 (vaccinia virus phosphatase VH1-related)	-0.124898	0.00234173
233274	Siglech	sialic acid binding Ig-like lectin H	0.315317	0.00234173
19298	Pex19	peroxisomal biogenesis factor 19	-0.124631	0.00234537
67824	Nmral1	NmrA-like family domain containing 1	0.208835	0.00234537
327744	E130307A14Rik	RIKEN cDNA E130307A14 gene	0.200539	0.00234791
216874	Camta2	calmodulin binding transcription activator 2	-0.0968572	0.00235368
327987	Med13	mediator complex subunit 13	-0.109049	0.0023551
69726	Smyd3	SET and MYND domain containing 3	0.157017	0.00236262
11777	Ap3s1	adaptor-related protein complex 3, sigma 1 subunit	-0.278849	0.00236262
105855	Nckap1l	NCK associated protein 1 like	0.317567	0.00236622
665828	Gm10654	predicted gene 10654	0.334276	0.00236844
100504501	Gm20257	caspase 8 pseudogene	0.342776	0.00237625
22349	Vil1	villin 1	0.343771	0.00238139
667035	Rps27a-ps3	ribosomal protein S27A, pseudogene 3	0.217362	0.00238449
212518	Sprn	shadow of prion protein	-0.149973	0.00239639
52679	E2f7	E2F transcription factor 7	-0.347988	0.0024134
117149	Tirap	toll-interleukin 1 receptor (TIR) domain-containing adaptor protein	0.292677	0.00241834
74176	Tgm5	transglutaminase 5	-0.34643	0.00242839
73068	Fut11	fucosyltransferase 11	-0.189731	0.0024296
11829	Aqp4	aquaporin 4	-0.224858	0.00243916
50799	Slc25a13	solute carrier family 25 (mitochondrial carrier, adenine nucleotide translocator), member 13	0.328789	0.00243945
233876	Hirip3	HIRA interacting protein 3	0.14954	0.00243945
242425	Gabbr2	gamma-aminobutyric acid (GABA) B receptor, 2	-0.112813	0.00245066
76654	Upp2	uridine phosphorylase 2	0.273329	0.00247422
27140	Tlx3	T cell leukemia, homeobox 3	-0.216269	0.00247804
20088	Rps24	ribosomal protein S24	0.165994	0.00248179
71406	Spaar	small regulatory polypeptide of amino acid response	0.344664	0.00248179
209692	Dhtkd1	dehydrogenase E1 and transketolase domain containing 1	0.270052	0.00249302
319710	Frmd6	FERM domain containing 6	-0.201446	0.00250224
23794	Adamts5	a disintegrin-like and metallopeptidase (reprolysin type) with thrombospondin type 1 motif, 5 (aggrecanase-2)	-0.288252	0.00250224
14469	Gbp2	guanylate binding protein 2	0.329388	0.00250224
16206	Lrig1	leucine-rich repeats and immunoglobulin-like domains 1	-0.117027	0.00251244
68427	Slc39a13	solute carrier family 39 (metal ion transporter), member 13	0.113328	0.00251584
68732	Carmil1	capping protein regulator and myosin 1 linker 1	0.195027	0.00252537
23892	Grem1	gremlin 1, DAN family BMP antagonist	0.343707	0.00252889
353282	Sfmbt2	Scm-like with four mbt domains 2	-0.29807	0.00253488
16597	Klf12	Kruppel-like factor 12	0.185317	0.00254015
381199	Tmem151a	transmembrane protein 151A	-0.132306	0.00255428
80880	Kank3	KN motif and ankyrin repeat domains 3	0.188988	0.00256439
382236	Brwd3	bromodomain and WD repeat domain containing 3	-0.23784	0.00256439
71770	Ap2b1	adaptor-related protein complex 2, beta 1 subunit	-0.085173	0.00256639
17169	Mark3	MAP/microtubule affinity regulating kinase 3	-0.116788	0.00257148
53945	Slc40a1	solute carrier family 40 (iron-regulated transporter), member 1	-0.298821	0.00257377
223775	Pim3	proviral integration site 3	0.190938	0.00259175
71715	Dhx35	DEAH (Asp-Glu-Ala-His) box polypeptide 35	0.165838	0.00259642
15983	Ifrd2	interferon-related developmental regulator 2	0.192958	0.00260968
432582	Ccdc92b	coiled-coil domain containing 92B	0.115074	0.00261238
20128	Trim30a	tripartite motif-containing 30A	0.344042	0.00261238
70394	Kptn	kaptin	-0.151032	0.00261379
66860	Tanc1	tetratricopeptide repeat, ankyrin repeat and coiled-coil containing 1	-0.119442	0.00261793
14042	Ext1	exostosin glycosyltransferase 1	-0.230189	0.00262563
327814	Ppfia2	protein tyrosine phosphatase, receptor type, f polypeptide (PTPRF), interacting protein (liprin), alpha 2	-0.121776	0.0026328
241447	Cers6	ceramide synthase 6	-0.201721	0.0026328
20345	Selplg	selectin, platelet (p-selectin) ligand	0.303694	0.00265319
19340	Rab3d	RAB3D, member RAS oncogene family	-0.207447	0.00266376
110651	Rps6ka3	ribosomal protein S6 kinase polypeptide 3	-0.18115	0.00266416
26950	Vsnl1	visinin-like 1	0.125014	0.0026673
70686	Dusp16	dual specificity phosphatase 16	-0.166731	0.00268275
233806	Tmem159	transmembrane protein 159	-0.244055	0.00269187
66610	Abi3	ABI gene family, member 3	0.332073	0.00269383
58809	Rnase4	ribonuclease, RNase A family 4	0.25829	0.00269383
237459	Cdk17	cyclin-dependent kinase 17	-0.140114	0.00270217
209200	Dtx3l	deltex 3-like, E3 ubiquitin ligase	0.269024	0.00270289
30843	Fbxl12	F-box and leucine-rich repeat protein 12	0.187144	0.00270289
209039	Tns2	tensin 2	0.184218	0.002703
94242	Tinagl1	tubulointerstitial nephritis antigen-like 1	0.344879	0.00270612
270669	Mbtps2	membrane-bound transcription factor peptidase, site 2	0.167559	0.00270612
56174	Nagk	N-acetylglucosamine kinase	0.183314	0.00272665
216616	Efemp1	epidermal growth factor-containing fibulin-like extracellular matrix protein 1	0.258776	0.00273793
74149	Zfp946	zinc finger protein 946	0.190466	0.00277238
338523	Kdm7a	lysine (K)-specific demethylase 7A	-0.123537	0.00277238
70008	Ace2	angiotensin I converting enzyme (peptidyl-dipeptidase A) 2	-0.334588	0.00277238
108760	Galnt16	polypeptide N-acetylgalactosaminyltransferase 16	0.127969	0.00279773
66880	Rsrc1	arginine/serine-rich coiled-coil 1	0.16306	0.00284042
67492	Zfand4	zinc finger, AN1-type domain 4	0.268068	0.00284895
16528	Kcnk4	potassium channel, subfamily K, member 4	0.305457	0.00285083
14453	Gas2	growth arrest specific 2	0.254356	0.00285083
227696	Phyhd1	phytanoyl-CoA dioxygenase domain containing 1	0.313083	0.00285779
60507	Qtrt1	queuine tRNA-ribosyltransferase catalytic subunit 1	0.216534	0.00286574
29877	Hdgfl3	HDGF like 3	0.153314	0.0028831
14718	Got1	glutamic-oxaloacetic transaminase 1, soluble	0.0916063	0.00288383
28193	Reep3	receptor accessory protein 3	-0.134353	0.00288994
229534	Pbxip1	pre B cell leukemia transcription factor interacting protein 1	0.143937	0.00290325
70445	Cd248	CD248 antigen, endosialin	-0.331044	0.0029066
74616	Scrn3	secernin 3	0.144945	0.0029066
171388	Bnipl	BCL2/adenovirus E1B 19kD interacting protein like	-0.340222	0.0029066
15571	Elavl3	ELAV like RNA binding protein 3	-0.0995091	0.0029066
20564	Slit3	slit guidance ligand 3	-0.176169	0.0029069
68477	Rmnd5a	required for meiotic nuclear division 5 homolog A	-0.102191	0.0029069
233651	Dchs1	dachsous cadherin related 1	-0.181491	0.0029069
70615	Ankrd24	ankyrin repeat domain 24	0.177149	0.00291451
338362	Ust	uronyl-2-sulfotransferase	-0.105202	0.00292833
16515	Kcnj12	potassium inwardly-rectifying channel, subfamily J, member 12	-0.152797	0.00292833
223753	Cerk	ceramide kinase	-0.0813188	0.00292833
66262	Ing5	inhibitor of growth family, member 5	0.226856	0.00293181
71564	Izumo4	IZUMO family member 4	0.151109	0.00293643
217335	Fbf1	Fas (TNFRSF6) binding factor 1	0.138285	0.00293643
70435	Inf2	inverted formin, FH2 and WH2 domain containing	0.185475	0.00293745
21809	Tgfb3	transforming growth factor, beta 3	0.21552	0.00293887
225207	Zfp521	zinc finger protein 521	-0.179603	0.00294721
67872	Nsmce4a	NSE4 homolog A, SMC5-SMC6 complex component	0.151358	0.00296384
70450	Unc13d	unc-13 homolog D	0.231654	0.00296501
74165	Fbxl22	F-box and leucine-rich repeat protein 22	-0.301374	0.00296762
215446	Entpd3	ectonucleoside triphosphate diphosphohydrolase 3	0.229357	0.00297409
94282	Sfxn5	sideroflexin 5	-0.130809	0.00297818
22608	Ybx1	Y box protein 1	-0.117031	0.00298296
21835	Thrsp	thyroid hormone responsive	0.164563	0.00298889
240752	Pik3c2b	phosphatidylinositol-4-phosphate 3-kinase catalytic subunit type 2 beta	-0.191348	0.00301067
11990	Atrn	attractin	-0.0864834	0.00301178
20608	Sstr4	somatostatin receptor 4	-0.342023	0.00301178
19225	Ptgs2	prostaglandin-endoperoxide synthase 2	0.330062	0.00301952
66631	Mfsd14b	major facilitator superfamily domain containing 14B	-0.123928	0.00302311
20084	Rps18	ribosomal protein S18	0.142692	0.00303262
239667	Dip2b	disco interacting protein 2 homolog B	-0.115206	0.00303567
329165	Abi2	abl-interactor 2	-0.121053	0.00304675
19933	Rpl21	ribosomal protein L21	0.189679	0.00307022
67608	Narf	nuclear prelamin A recognition factor	-0.123543	0.00307418
12483	Cd22	CD22 antigen	0.225941	0.0030752
56460	Pkp3	plakophilin 3	-0.179064	0.00308784
110521	Hivep1	human immunodeficiency virus type I enhancer binding protein 1	-0.135162	0.00308994
30791	Slc39a1	solute carrier family 39 (zinc transporter), member 1	-0.127243	0.00309689
12727	Clcn4	chloride channel, voltage-sensitive 4	-0.090898	0.0031039
66929	Asf1b	anti-silencing function 1B histone chaperone	0.341491	0.0031089
268783	Mtmr12	myotubularin related protein 12	0.131277	0.0031239
50849	Rnf10	ring finger protein 10	-0.0878162	0.00312683
16580	Kifc5b	kinesin family member C5B	0.264119	0.00313363
68318	Aph1c	aph1 homolog C, gamma secretase subunit	0.220524	0.00313363
57435	Plin4	perilipin 4	0.268431	0.00315537
27059	Sh3d19	SH3 domain protein D19	-0.197212	0.00316393
67809	Rmdn3	regulator of microtubule dynamics 3	-0.114983	0.00316496
70549	Tln2	talin 2	-0.134003	0.00316496
170707	Usp48	ubiquitin specific peptidase 48	0.111526	0.00316783
226517	Smg7	Smg-7 homolog, nonsense mediated mRNA decay factor (C. elegans)	-0.106137	0.00318138
100662	NA	NA	-0.15272	0.00318138
72865	Rtl8c	retrotransposon Gag like 8C	0.10321	0.00318337
20983	Syt4	synaptotagmin IV	-0.140121	0.00320075
239420	Csmd3	CUB and Sushi multiple domains 3	-0.216393	0.00322145
215387	Ncaph	non-SMC condensin I complex, subunit H	-0.333372	0.00323051
320365	Fry	FRY microtubule binding protein	-0.140008	0.00323051
28146	Serp1	stress-associated endoplasmic reticulum protein 1	-0.159591	0.00326667
56233	Hdac7	histone deacetylase 7	0.161884	0.00329208
20370	Sez6	seizure related gene 6	0.124623	0.0033327
100503884	Ccdc149	coiled-coil domain containing 149	0.133384	0.00335533
231999	Plekha8	pleckstrin homology domain containing, family A (phosphoinositide binding specific) member 8	-0.159701	0.00335533
244895	Peak1	pseudopodium-enriched atypical kinase 1	-0.13205	0.00336749
14763	Gpr37	G protein-coupled receptor 37	-0.153876	0.00336814
56399	Akap8	A kinase (PRKA) anchor protein 8	0.0970157	0.00340033
279572	Tlr13	toll-like receptor 13	0.333718	0.00340033
19719	Rfng	RFNG O-fucosylpeptide 3-beta-N-acetylglucosaminyltransferase	-0.121192	0.00340903
109205	Sobp	sine oculis binding protein	-0.135904	0.0034162
118453	Mmp28	matrix metallopeptidase 28 (epilysin)	-0.305372	0.0034256
214305	Hhipl1	hedgehog interacting protein-like 1	0.320722	0.00342886
14680	Gnal	guanine nucleotide binding protein, alpha stimulating, olfactory type	0.0931605	0.00344799
12725	Clcn3	chloride channel, voltage-sensitive 3	-0.101176	0.00345007
16519	Kcnj3	potassium inwardly-rectifying channel, subfamily J, member 3	-0.14689	0.00345367
11496	Adam22	a disintegrin and metallopeptidase domain 22	-0.105334	0.00345504
72168	Aifm3	apoptosis-inducing factor, mitochondrion-associated 3	-0.137881	0.00346663
16194	Il6ra	interleukin 6 receptor, alpha	0.294837	0.00346713
245867	Pcmtd2	protein-L-isoaspartate (D-aspartate) O-methyltransferase domain containing 2	-0.106318	0.00346794
50914	Olig1	oligodendrocyte transcription factor 1	-0.140546	0.00347119
68347	Mettl26	methyltransferase like 26	0.148409	0.00349523
240054	D630044L22Rik	RIKEN cDNA gene D630044L22 gene	0.187484	0.00349523
75480	1700003F12Rik	RIKEN cDNA 1700003F12 gene	-0.338863	0.00349523
74166	Tmem38a	transmembrane protein 38A	-0.10334	0.00349523
99586	Dpyd	dihydropyrimidine dehydrogenase	0.269842	0.00349634
58988	Rps6kb2	ribosomal protein S6 kinase, polypeptide 2	0.130552	0.00353746
12460	Ccs	copper chaperone for superoxide dismutase	0.188033	0.00353746
99543	Olfml3	olfactomedin-like 3	0.234106	0.00354158
78506	Micu3	mitochondrial calcium uptake family, member 3	-0.142293	0.00357334
171382	Trpm8	transient receptor potential cation channel, subfamily M, member 8	0.331758	0.00357538
545389	Cep170	centrosomal protein 170	-0.136066	0.00357566
19206	Ptch1	patched 1	-0.172396	0.00359263
74194	Rnd3	Rho family GTPase 3	-0.198517	0.00359383
230700	Foxj3	forkhead box J3	0.104494	0.00362642
217356	Tmc8	transmembrane channel-like gene family 8	0.301342	0.00363621
13030	Ctsb	cathepsin B	0.0721404	0.00367418
74256	Cyld	CYLD lysine 63 deubiquitinase	0.103959	0.00368707
74147	Ehhadh	enoyl-Coenzyme A, hydratase/3-hydroxyacyl Coenzyme A dehydrogenase	0.285989	0.00368721
78514	Arhgap10	Rho GTPase activating protein 10	-0.171768	0.00370846
21844	Tiam1	T cell lymphoma invasion and metastasis 1	-0.121226	0.00370895
276846	Pigs	phosphatidylinositol glycan anchor biosynthesis, class S	-0.111999	0.00371019
230073	Ddx58	DEAD/H box helicase 58	0.323344	0.00371019
399548	Scn4b	sodium channel, type IV, beta	0.139236	0.00371019
22319	Vamp3	vesicle-associated membrane protein 3	-0.154847	0.0037141
21400	Tcea2	transcription elongation factor A (SII), 2	0.152686	0.00374305
13557	E2f3	E2F transcription factor 3	-0.200212	0.00374581
14180	Fgf9	fibroblast growth factor 9	-0.150807	0.00376798
19724	Rfx1	regulatory factor X, 1 (influences HLA class II expression)	0.127112	0.00376977
80285	Parp9	poly (ADP-ribose) polymerase family, member 9	0.306323	0.00377681
19951	Rpl32	ribosomal protein L32	0.154547	0.00380311
109264	Me3	malic enzyme 3, NADP(+)-dependent, mitochondrial	0.160005	0.00381667
208439	Klhl29	kelch-like 29	-0.173851	0.0038392
244484	Wdr17	WD repeat domain 17	0.23551	0.0038392
107767	Scamp1	secretory carrier membrane protein 1	-0.109089	0.00384026
320405	Cadps2	Ca2+-dependent activator protein for secretion 2	-0.106298	0.0038449
71592	Pogk	pogo transposable element with KRAB domain	-0.0907127	0.00386819
12304	Pdia4	protein disulfide isomerase associated 4	-0.291382	0.00386819
19411	Rarg	retinoic acid receptor, gamma	0.199966	0.00386877
234463	Tmem184c	transmembrane protein 184C	-0.117938	0.00386877
50875	Tmod3	tropomodulin 3	-0.140474	0.00386877
12122	Bid	BH3 interacting domain death agonist	0.30896	0.00386879
22778	Ikzf1	IKAROS family zinc finger 1	0.325347	0.00390417
66323	1700001K19Rik	RIKEN cDNA 1700001K19 gene	0.32062	0.00391778
320429	Trank1	tetratricopeptide repeat and ankyrin repeat containing 1	0.294159	0.00391778
57340	Jph3	junctophilin 3	-0.138684	0.00391829
11504	Adamts1	a disintegrin-like and metallopeptidase (reprolysin type) with thrombospondin type 1 motif, 1	-0.219727	0.00392319
211914	Asap2	ArfGAP with SH3 domain, ankyrin repeat and PH domain 2	0.117364	0.00392435
100043766	Gm14057	Ppp1r14c pseudogene	-0.335141	0.00394111
233877	Kctd13	potassium channel tetramerisation domain containing 13	0.113788	0.00401896
55927	Hes6	hairy and enhancer of split 6	0.223171	0.00403088
236285	Lancl3	LanC lantibiotic synthetase component C-like 3 (bacterial)	0.223869	0.00403088
67564	Tmem35a	transmembrane protein 35A	-0.131056	0.00403806
16997	Ltbp2	latent transforming growth factor beta binding protein 2	0.304195	0.00408688
217708	Lin52	lin-52 homolog (C. elegans)	0.15684	0.00410123
66559	Metap1d	methionyl aminopeptidase type 1D (mitochondrial)	0.170366	0.00410952
12915	Atf6b	activating transcription factor 6 beta	-0.161026	0.00413775
229517	Slc25a44	solute carrier family 25, member 44	-0.0983224	0.00414812
13998	Fgd6	FYVE, RhoGEF and PH domain containing 6	-0.169386	0.00415186
117150	Pip4k2c	phosphatidylinositol-5-phosphate 4-kinase, type II, gamma	0.0935923	0.00416733
230903	Fbxo44	F-box protein 44	0.122357	0.00417479
243373	AI854703	expressed sequence AI854703	0.13825	0.00417712
12326	Camk4	calcium/calmodulin-dependent protein kinase IV	-0.155971	0.00418142
67952	Tomm20	translocase of outer mitochondrial membrane 20	0.127212	0.00418365
74015	Fcho1	FCH domain only 1	0.127321	0.00419077
215449	Rap1b	RAS related protein 1b	-0.169685	0.00419361
105439	Slain1	SLAIN motif family, member 1	-0.14834	0.00422593
60455	Pgap6	post-glycosylphosphatidylinositol attachment to proteins 6	0.152633	0.00424273
57376	Smarce1	SWI/SNF related, matrix associated, actin dependent regulator of chromatin, subfamily e, member 1	-0.149857	0.00428166
224742	Abcf1	ATP-binding cassette, sub-family F (GCN20), member 1	-0.109716	0.00429511
54667	Atp8b2	ATPase, class I, type 8B, member 2	-0.138214	0.00429511
330941	AI593442	expressed sequence AI593442	-0.14495	0.00432147
106618	Wdr90	WD repeat domain 90	0.19038	0.00433462
74325	Cltb	clathrin, light polypeptide (Lcb)	-0.115006	0.00433846
98053	Gtf2f1	general transcription factor IIF, polypeptide 1	0.11618	0.00435127
11855	Arhgap5	Rho GTPase activating protein 5	-0.11461	0.00435263
13808	Eno3	enolase 3, beta muscle	0.194637	0.00436851
225994	Nmrk1	nicotinamide riboside kinase 1	0.272459	0.0043703
69632	Arhgef12	Rho guanine nucleotide exchange factor (GEF) 12	-0.101018	0.0043703
209584	Tyw3	tRNA-yW synthesizing protein 3 homolog (S. cerevisiae)	0.188728	0.00437826
170460	Stard5	StAR-related lipid transfer (START) domain containing 5	0.121153	0.00442263
237353	Sh3rf3	SH3 domain containing ring finger 3	-0.268111	0.00443459
54445	Unc93b1	unc-93 homolog B1, TLR signaling regulator	0.239331	0.00444488
69713	Pin4	protein (peptidyl-prolyl cis/trans isomerase) NIMA-interacting, 4 (parvulin)	0.326583	0.00444661
13650	Rhbdf1	rhomboid 5 homolog 1	0.150204	0.00445158
67186	Rplp2	ribosomal protein, large P2	0.165557	0.00445708
654801	Zfp784	zinc finger protein 784	0.20882	0.00447307
23859	Dlg2	discs large MAGUK scaffold protein 2	-0.110589	0.00447307
18186	Nrp1	neuropilin 1	-0.314344	0.00447307
53422	Ybx2	Y box protein 2	-0.285716	0.00449223
217721	Flvcr2	feline leukemia virus subgroup C cellular receptor 2	-0.263153	0.00449223
211712	Pcdh9	protocadherin 9	-0.0968892	0.00451544
12294	Cacna2d3	calcium channel, voltage-dependent, alpha2/delta subunit 3	-0.149356	0.0045166
14287	Fpgs	folylpolyglutamyl synthetase	0.204573	0.00452982
53320	Folh1	folate hydrolase 1	0.23777	0.00453058
17084	Ly86	lymphocyte antigen 86	0.320158	0.00453309
213673	9530068E07Rik	RIKEN cDNA 9530068E07 gene	-0.10404	0.0045801
19106	Eif2ak2	eukaryotic translation initiation factor 2-alpha kinase 2	0.287946	0.00459709
216867	Slc16a11	solute carrier family 16 (monocarboxylic acid transporters), member 11	-0.147729	0.00462014
212528	Trmt1	tRNA methyltransferase 1	0.129937	0.00462014
320563	Islr2	immunoglobulin superfamily containing leucine-rich repeat 2	0.309035	0.00462248
13799	En2	engrailed 2	-0.138848	0.00466283
27368	Tbl2	transducin (beta)-like 2	-0.1197	0.00466283
22151	Tubb2a	tubulin, beta 2A class IIA	-0.111005	0.00468285
18018	Nfatc1	nuclear factor of activated T cells, cytoplasmic, calcineurin dependent 1	-0.223864	0.00471752
66921	Prpf38b	PRP38 pre-mRNA processing factor 38 (yeast) domain containing B	-0.1065	0.004722
246154	Vasn	vasorin	0.194773	0.00472979
269400	Rtel1	regulator of telomere elongation helicase 1	0.140459	0.0047556
245684	Cnksr2	connector enhancer of kinase suppressor of Ras 2	-0.155368	0.0047556
241919	Slc7a14	solute carrier family 7 (cationic amino acid transporter, y+ system), member 14	0.111681	0.00477513
100862065	NA	NA	-0.171501	0.00478289
19266	Ptprd	protein tyrosine phosphatase, receptor type, D	-0.108905	0.0047851
672511	Rnf213	ring finger protein 213	0.303737	0.00484386
320700	A930033H14Rik	RIKEN cDNA A930033H14 gene	-0.328758	0.00484686
381538	Mroh7	maestro heat-like repeat family member 7	0.298855	0.00484686
212996	Galnt17	polypeptide N-acetylgalactosaminyltransferase 17	0.121329	0.00484686
74104	Abcb6	ATP-binding cassette, sub-family B (MDR/TAP), member 6	0.161811	0.00485211
235956	Zfp825	zinc finger protein 825	0.287237	0.00485211
73341	Arhgef6	Rac/Cdc42 guanine nucleotide exchange factor (GEF) 6	0.209131	0.00485211
69080	Gmppa	GDP-mannose pyrophosphorylase A	0.129443	0.00485744
108089	Rnf144a	ring finger protein 144A	-0.152682	0.00487161
213391	Rassf4	Ras association (RalGDS/AF-6) domain family member 4	0.206335	0.00487161
66922	Rras2	related RAS viral (r-ras) oncogene 2	-0.255095	0.00487699
52850	Sgsm1	small G protein signaling modulator 1	0.1099	0.00489521
216134	Pdxk	pyridoxal (pyridoxine, vitamin B6) kinase	0.0974417	0.00490587
245877	Map7d1	MAP7 domain containing 1	-0.115501	0.00490587
68203	Diras2	DIRAS family, GTP-binding RAS-like 2	0.0835219	0.00493253
19881	Rom1	rod outer segment membrane protein 1	0.201225	0.00493253
78825	Desi2	desumoylating isopeptidase 2	-0.152134	0.00494489
330671	B4galnt4	beta-1,4-N-acetyl-galactosaminyl transferase 4	0.148391	0.00494489
108156	Mthfd1	methylenetetrahydrofolate dehydrogenase (NADP+ dependent), methenyltetrahydrofolate cyclohydrolase, formyltetrahydrofolate synthase	0.103486	0.00494703
94090	Trim9	tripartite motif-containing 9	-0.0935184	0.0049594
73340	Nptxr	neuronal pentraxin receptor	-0.177055	0.0049594
237860	Ssh2	slingshot protein phosphatase 2	-0.151302	0.00497412
102141	Snx25	sorting nexin 25	-0.151832	0.00497811
22171	Tyms	thymidylate synthase	0.317046	0.00498791
209011	Sirt7	sirtuin 7	0.131332	0.00501458
231238	Sel1l3	sel-1 suppressor of lin-12-like 3 (C. elegans)	-0.121557	0.00504181
107702	Rnh1	ribonuclease/angiogenin inhibitor 1	0.111602	0.0050601
100434	Slc44a1	solute carrier family 44, member 1	-0.1149	0.00506203
240327	Gm4951	predicted gene 4951	0.261053	0.00506676
217707	Coq6	coenzyme Q6 monooxygenase	0.159133	0.00508308
74199	Vit	vitrin	0.316033	0.00508794
18245	Oaz1	ornithine decarboxylase antizyme 1	0.136722	0.00509436
21927	Tnfaip1	tumor necrosis factor, alpha-induced protein 1 (endothelial)	-0.105536	0.00509436
71093	Atoh8	atonal bHLH transcription factor 8	-0.278054	0.00509436
15980	Ifngr2	interferon gamma receptor 2	-0.137119	0.00510232
50997	Mpp2	membrane protein, palmitoylated 2 (MAGUK p55 subfamily member 2)	-0.1443	0.0051267
448987	Fbxl7	F-box and leucine-rich repeat protein 7	-0.325773	0.00517816
22682	Zfand5	zinc finger, AN1-type domain 5	-0.150989	0.00520942
94044	Bcl2l13	BCL2-like 13 (apoptosis facilitator)	-0.109523	0.00521899
16816	Lcat	lecithin cholesterol acyltransferase	-0.141208	0.00523867
71709	Syde1	synapse defective 1, Rho GTPase, homolog 1 (C. elegans)	0.205463	0.00531627
140723	Cacng5	calcium channel, voltage-dependent, gamma subunit 5	-0.138312	0.005317
83964	Jam3	junction adhesion molecule 3	-0.168443	0.00532238
83814	Nedd4l	neural precursor cell expressed, developmentally down-regulated gene 4-like	-0.12139	0.00532686
216856	Nlgn2	neuroligin 2	-0.0937057	0.00542895
215653	Rassf2	Ras association (RalGDS/AF-6) domain family member 2	-0.140715	0.00544169
16404	Itga7	integrin alpha 7	-0.135824	0.00550408
63985	Gmfb	glia maturation factor, beta	-0.115759	0.00550873
231051	Kmt2c	lysine (K)-specific methyltransferase 2C	-0.135061	0.00550873
69639	Exosc8	exosome component 8	0.179609	0.00551201
26563	Ror1	receptor tyrosine kinase-like orphan receptor 1	0.241554	0.00552954
111175	Pecr	peroxisomal trans-2-enoyl-CoA reductase	0.245508	0.00554974
13867	Erbb3	erb-b2 receptor tyrosine kinase 3	-0.2786	0.00554974
74493	Tnks2	tankyrase, TRF1-interacting ankyrin-related ADP-ribose polymerase 2	-0.104609	0.00556335
54712	Plxnc1	plexin C1	0.116593	0.00558302
21354	Tap1	transporter 1, ATP-binding cassette, sub-family B (MDR/TAP)	0.312359	0.00559949
68108	Snhg17	small nucleolar RNA host gene 17	0.213178	0.00559949
66277	Klf15	Kruppel-like factor 15	0.293508	0.00560103
105853	Mal2	mal, T cell differentiation protein 2	-0.224873	0.00563448
231991	Creb5	cAMP responsive element binding protein 5	-0.262879	0.0056597
66131	Tipin	timeless interacting protein	0.189389	0.0056597
241770	Rims4	regulating synaptic membrane exocytosis 4	-0.138732	0.00566127
72650	2810006K23Rik	RIKEN cDNA 2810006K23 gene	-0.229123	0.00566271
54123	Irf7	interferon regulatory factor 7	0.301571	0.00567339
72125	Amer2	APC membrane recruitment 2	-0.176798	0.00567615
171281	Acot3	acyl-CoA thioesterase 3	0.313928	0.00568547
28250	Slco1a4	solute carrier organic anion transporter family, member 1a4	-0.290856	0.00568547
16467	Atcay	ataxia, cerebellar, Cayman type	-0.0893309	0.00572131
20744	Strbp	spermatid perinuclear RNA binding protein	-0.111099	0.00572131
68874	Klhdc9	kelch domain containing 9	0.180133	0.00574428
12702	Socs3	suppressor of cytokine signaling 3	0.321086	0.00574428
19889	Rp2	retinitis pigmentosa 2 homolog	-0.196919	0.00574428
20163	Rsu1	Ras suppressor protein 1	-0.211028	0.0057569
14156	Fen1	flap structure specific endonuclease 1	0.177051	0.00578315
110789	Adgrv1	adhesion G protein-coupled receptor V1	-0.294452	0.00579061
12069	Bex2	brain expressed X-linked 2	0.108571	0.00580761
320244	Ttll5	tubulin tyrosine ligase-like family, member 5	-0.0927935	0.00580984
625054	Gm6548	eukaryotic translation elongation factor 1 alpha 1 pseudogene	0.277779	0.00580984
15530	Hspg2	perlecan (heparan sulfate proteoglycan 2)	-0.192181	0.00581444
12752	Cln3	ceroid lipofuscinosis, neuronal 3, juvenile (Batten, Spielmeyer-Vogt disease)	0.156448	0.00583041
26408	Map3k5	mitogen-activated protein kinase kinase kinase 5	-0.126086	0.00584206
227622	Paxx	non-homologous end joining factor	0.124276	0.00585213
69807	Trim32	tripartite motif-containing 32	0.101356	0.0058836
53609	Clasrp	CLK4-associating serine/arginine rich protein	0.135112	0.00588477
75706	Krt24	keratin 24	-0.316485	0.00590243
17768	Mthfd2	methylenetetrahydrofolate dehydrogenase (NAD+ dependent), methenyltetrahydrofolate cyclohydrolase	0.248473	0.0059236
22228	Ucp2	uncoupling protein 2 (mitochondrial, proton carrier)	0.25318	0.00592423
223669	Zfp7	zinc finger protein 7	-0.188486	0.00595314
229589	Prune1	prune exopolyphosphatase	-0.137892	0.00596386
140709	Col26a1	collagen, type XXVI, alpha 1	-0.321292	0.00598922
103967	Dnm3	dynamin 3	0.105541	0.00599359
18452	P4ha2	procollagen-proline, 2-oxoglutarate 4-dioxygenase (proline 4-hydroxylase), alpha II polypeptide	0.256638	0.00599625
15213	Hey1	hairy/enhancer-of-split related with YRPW motif 1	-0.136776	0.00599913
107566	Arl2bp	ADP-ribosylation factor-like 2 binding protein	-0.0988107	0.00600634
215512	Fam117a	family with sequence similarity 117, member A	0.171925	0.00602891
327958	Pitpnm3	PITPNM family member 3	0.103288	0.00607238
14163	Fgd1	FYVE, RhoGEF and PH domain containing 1	-0.18834	0.00607238
28064	Yipf3	Yip1 domain family, member 3	-0.117466	0.00607874
66471	Anp32e	acidic (leucine-rich) nuclear phosphoprotein 32 family, member E	0.150857	0.0060847
80914	Uck2	uridine-cytidine kinase 2	-0.171274	0.00610412
69065	Chac1	ChaC, cation transport regulator 1	0.250158	0.00611759
18286	Odf2	outer dense fiber of sperm tails 2	-0.0998039	0.00612627
12508	Cd53	CD53 antigen	0.303529	0.00614825
21922	Clec3b	C-type lectin domain family 3, member b	-0.250307	0.00614825
14251	Flot1	flotillin 1	0.141493	0.00614847
71820	Wdr34	WD repeat domain 34	0.167558	0.00615642
21912	Tspan7	tetraspanin 7	-0.08203	0.00616025
[truncated: 1,314 more rows]

## Sheet: DEGs Aging 2vs12-month-old MSA
ENTREZID	SYMBOL	GENENAME	log2(FC)	P-adj
[truncated: 2,793 more rows]
